# Supplementary material for: Integrated Environmental and Genomic Analysis Reveals the Drivers of Local Adaptation in African Indigenous Chickens
Source: Mol Biol Evol. 2021 May 22;38(10):4268–85. doi: 10.1093/molbev/msab156 (PMC8476150; doi:10.1093/molbev/msab156)
Supplement: msab156_Supplementary_Data [file msab156_supplementary_data.zip]

Archive with 3 entries (3 files):
- SI_code_and_results_RDA.pdf
- SI_Tables_S3_S4_S5_S7.xlsx
- Supplementary_information.pdf
