# Supplementary material for: Integrated Environmental and Genomic Analysis Reveals the Drivers of Local Adaptation in African Indigenous Chickens
Source: Mol Biol Evol. 2021 May 22;38(10):4268–85. doi: 10.1093/molbev/msab156 (PMC8476150; doi:10.1093/molbev/msab156)
Supplement: msab156_Supplementary_Data [file msab156_supplementary_data.zip › SI_Tables_S3_S4_S5_S7.xlsx]

## Sheet: TableS3_SRs_overlapping_genes
Table S3: Candidate selection signature regions (SRs) and overlapping genes detected from analyses of different environmental parameters.											Consistency of FLK outliers checked in individual High and Low group populations regarding allele frequency (i.e. frequecy is consitently higher in populations in one group than the other)
											Column L: shows the P-value of the most siginficant FLK outlier intersecting the region (and the SNP has consistent allele frequency trend in High and Low group populations
Environmental group	SR_ID	size (kb)	detection method	selection direction	no. of snps per XPEHH window (range)	absolute value of mean XPEHH_std (range)	no. of snps per Fst window (range)	weighted fst per window (range)	ZFst per window (range)	Overlapping genes	Lowest P-value of FLK outlier SNPs overlapping the SR	Consistentcy of FLK outlier in validation set	|dAAF| of FLK outlier in validation set of
Landuse	chr1:50910000_50930000	20	xpehh	low	143 - 143	3.22 - 3.22	266 - 266	0.06 - 0.06	1.23 - 1.23	CSNK1E, ENSGALG00000053778, KCNJ4	4.6694e-05	yes	0.2
Landuse	chr1:55450000_55470000	20	fst	high	107 - 107	1.5 - 1.5	339 - 339	0.23 - 0.23	6.26 - 6.26	WASHC3	1.42939e-05	yes	0.45
Landuse	chr1:60930000_60980000	50	xpehh	high	177 - 235	3.3 - 4.65	319 - 373	0.06 - 0.07	1.15 - 1.5	ADIPOR2, CHUNK-1, ENSGALG00000036964	0.000785858	yes	0.05
Landuse	chr1:64470000_64500000	30	fst	high	197 - 226	1.62 - 1.66	278 - 355	0.19 - 0.25	5.05 - 6.91	PLEKHA5	8.46942e-05	yes	0.1
Landuse	chr1:65410000_65430000	20	fst	low	171 - 171	2.93 - 2.93	285 - 285	0.19 - 0.19	5.18 - 5.18	BCAT1, ENSGALG00000048674 (LncRNA)	0.00658468	yes	0.45
Landuse	chr1:90440000_90540000	100	xpehh	low	163 - 280	3.24 - 3.94	253 - 418	0.08 - 0.15	1.71 - 3.81	EPHA3	0.0332751	yes	0.25
Landuse	chr1:92310000_92360000	50	xpehh	low	142 - 166	3.22 - 3.47	416 - 477	0.11 - 0.12	2.78 - 2.94	ENSGALG00000049116 (LncRNA)	0.0113808	yes	0.05
Landuse	chr1:97580000_97610000	30	fst	low	96 - 126	1.43 - 1.46	187 - 224	0.19 - 0.21	5.09 - 5.6	ROBO1	0.0248732	yes	0.05
Landuse	chr1:97640000_97660000	20	fst	low	71 - 71	1.98 - 1.98	156 - 156	0.21 - 0.21	5.79 - 5.79	ROBO1	0.0128079	yes	0.2
Landuse	chr1:104680000_104700000	20	fst	low	60 - 60	1.46 - 1.46	119 - 119	0.19 - 0.19	5.03 - 5.03		no significant FLK snp	yes	0.25
Landuse	chr1:110150000_110180000	30	xpehh	low	171 - 200	3.11 - 3.21	295 - 330	0.1 - 0.11	2.33 - 2.68	BACE2, ENSGALG00000050551 (LncRNA)	0.000555743	yes	0.1
Landuse	chr1:110220000_110270000	50	xpehh	low	133 - 166	3.18 - 3.53	259 - 308	0.1 - 0.13	2.25 - 3.23	FAM3B, MX1, TMPRSS2	0.0012132	yes	0.1
Landuse	chr1:110360000_110400000	40	xpehh	low	184 - 207	3.02 - 3.47	356 - 397	0.07 - 0.15	1.43 - 3.84	ENSGALG00000051940 (LncRNA), PRDM15, RIPK4	0.00126805	yes	0.2
Landuse	chr1:112400000_112430000	30	fst	low	10 - 10	2.84 - 2.84	361 - 403	0.2 - 0.21	5.31 - 5.61	EFHC2	0.000950373	yes	0.1
Landuse	chr1:112490000_112520000	30	xpehh	low	112 - 154	3.03 - 3.21	257 - 310	0.05 - 0.1	0.93 - 2.46	NDP	0.0209502	yes	0.25
Landuse	chr1:112830000_112850000	20	fst	low	63 - 63	2.31 - 2.31	191 - 191	0.21 - 0.21	5.73 - 5.73		0.00950028	yes	0.2
Landuse	chr1:112870000_112890000	20	fst	low	119 - 119	2.51 - 2.51	202 - 202	0.19 - 0.19	5.01 - 5.01		0.000761299	no
Landuse	chr1:113570000_113610000	40	xpehh	low	192 - 295	3.06 - 3.24	352 - 424	0.07 - 0.1	1.49 - 2.28	ATP6AP2, ENSGALG00000032773 (LncRNA), ENSGALG00000053145 (LncRNA)	0.0311829	yes	0.2
Landuse	chr1:113630000_113700000	70	xpehh	low	47 - 190	3.01 - 3.36	139 - 354	0.06 - 0.13	1.1 - 3.15	BCOR, ENSGALG00000046706 (LncRNA)	0.0161745	yes	0.1
Landuse	chr1:115280000_115300000	20	fst	low	117 - 117	2.46 - 2.46	196 - 196	0.19 - 0.19	5.16 - 5.16	TMEM47	0.00342213	yes	0.4
Landuse	chr1:126420000_126450000	30	xpehh	low	218 - 274	3.08 - 3.11	356 - 441	0.02 - 0.03	-0.02 - 0.32	SHROOM2	no significant FLK snp	yes	0.15
Landuse	chr1:126750000_126770000	20	xpehh	low	224 - 224	3.06 - 3.06	332 - 332	0.12 - 0.12	2.86 - 2.86		0.0204575	yes	0.1
Landuse	chr1:127170000_127470000	300	xpehh and/or fst	low	65 - 219	3 - 4.05	105 - 349	0.03 - 0.22	0.17 - 5.91	ENSGALG00000048400 (LncRNA), gga-mir-7448	0.0015295	yes	0.25
Landuse	chr1:127530000_127560000	30	xpehh	low	47 - 58	3.12 - 3.15	149 - 190	0.13 - 0.15	3.19 - 3.97		0.0494857	yes	0.25
Landuse	chr1:127750000_127980000	230	xpehh and/or fst	low	21 - 108	2.22 - 3.48	81 - 203	0.09 - 0.24	2.1 - 7.34	ENSGALG00000052885 (LncRNA), PUDP, STS	overlapping FLK outlier show inconsistent allele-frequency	FLK outlier inconsistent in original population pairs
Landuse	chr1:128010000_128300000	290	xpehh and/or fst	low	21 - 85	2.21 - 3.37	74 - 158	0.04 - 0.32	0.46 - 9.05	NLGN4Y, gga-mir-1397	0.000462037	yes	0.15
Landuse	chr1:128350000_128470000	120	xpehh and/or fst	low	14 - 59	3.13 - 3.53	52 - 101	0.03 - 0.2	0.28 - 5.27	ENSGALG00000016628	0.00144534	yes	0.25
Landuse	chr1:128510000_128560000	50	fst	low	10 - 23	2.46 - 2.55	44 - 55	0.2 - 0.22	5.33 - 5.97		0.0125771	yes	0.3
Landuse	chr1:128960000_129350000	390	xpehh and/or fst	low	7 - 159	3.03 - 4.59	88 - 224	0.02 - 0.29	0.09 - 8.14	ENSGALG00000049563, ENSGALG00000052489	2.48117e-07	yes	0.05
Landuse	chr1:130650000_130670000	20	xpehh	low	141 - 141	3.06 - 3.06	237 - 237	0.1 - 0.1	2.23 - 2.23		0.0221722	yes	0.4
Landuse	chr1:132470000_132490000	20	fst	low	189 - 189	2.05 - 2.05	375 - 375	0.2 - 0.2	5.21 - 5.21	GABRG3	2.89778e-05	yes	0.35
Landuse	chr1:137220000_137250000	30	fst	low	233 - 251	1.96 - 2.05	327 - 341	0.19 - 0.2	5.14 - 5.38	ENSGALG00000049876 (LncRNA), ENSGALG00000052777 (LncRNA)	0.00561301	yes	0.35
Landuse	chr1:137260000_137310000	50	xpehh	low	166 - 211	3.03 - 3.87	251 - 348	0.11 - 0.13	2.51 - 3.3	ENSGALG00000049876 (LncRNA), ENSGALG00000052777 (LncRNA)	overlapping FLK outlier show inconsistent allele-frequency	FLK outlier inconsistent in original population pairs
Landuse	chr1:144290000_144320000	30	fst	low	113 - 138	2.73 - 2.86	303 - 336	0.19 - 0.2	5.19 - 5.25	TPP2	no significant FLK snp	yes	0.3
Landuse	chr1:156070000_156100000	30	fst	high	129 - 162	1.74 - 2.01	273 - 309	0.2 - 0.22	5.48 - 5.84		4.15061e-05	yes	0.3
Landuse	chr1:163380000_163430000	50	fst	low	124 - 160	0.12 - 0.18	208 - 268	0.22 - 0.31	6 - 8.65	ENSGALG00000048185	0.000388408	yes	0.4
Landuse	chr1:163440000_163520000	80	fst	low	76 - 183	0.78 - 1.76	147 - 277	0.19 - 0.27	5.08 - 7.42	ENSGALG00000050889 (LncRNA)	0.00373562	yes	0.3
Landuse	chr1:167560000_167600000	40	xpehh	high	224 - 246	3.33 - 3.71	352 - 383	0.03 - 0.05	0.31 - 0.84	DGKH	overlapping FLK outlier show inconsistent allele-frequency	FLK outlier inconsistent in original population pairs
Landuse	chr1:173090000_173120000	30	fst	low	250 - 294	0.13 - 0.18	352 - 396	0.19 - 0.2	5.05 - 5.38	ENSGALG00000049925 (LncRNA)	0.000124906	no
Landuse	chr1:187380000_187400000	20	fst	high	246 - 246	1.04 - 1.04	492 - 492	0.19 - 0.19	5.14 - 5.14	SLC36A4	0.000441539	yes	0.45
Landuse	chr1:194700000_194720000	20	fst	high	258 - 258	1.06 - 1.06	394 - 394	0.21 - 0.21	5.67 - 5.67	CAPN5	1.82961e-05	no
Landuse	chr2:3530000_3550000	20	xpehh	low	182 - 182	3.35 - 3.35	442 - 442	0.13 - 0.13	3.2 - 3.2	MYL3	0.00171236	yes	0.127778
Landuse	chr2:3970000_4000000	30	xpehh	high	236 - 247	3.11 - 3.23	376 - 386	0.08 - 0.08	1.72 - 1.89	SETD2	0.00185723	yes	0.35
Landuse	chr2:10240000_10270000	30	xpehh	low	205 - 224	3.27 - 3.44	408 - 422	0.16 - 0.16	4.07 - 4.1	DIP2C	0.00375303	yes	0.55
Landuse	chr2:26130000_26150000	20	fst	low	145 - 145	0.76 - 0.76	222 - 222	0.22 - 0.22	5.86 - 5.86	PHF14	0.00537975	yes	0.05
Landuse	chr2:26190000_26220000	30	fst	low	89 - 98	1.5 - 1.69	115 - 160	0.19 - 0.2	5.07 - 5.25	PHF14	0.00405714	yes	0.15
Landuse	chr2:27820000_27840000	20	fst	low	48 - 48	1.36 - 1.36	111 - 111	0.19 - 0.19	5.19 - 5.19	AGMO, ENSGALG00000051512 (LncRNA)	3.74981e-05	yes	0.2
Landuse	chr2:27870000_27900000	30	fst	low	104 - 110	1.19 - 1.41	207 - 213	0.19 - 0.2	5 - 5.26	AGMO	3.74981e-05	yes	0.2
Landuse	chr2:27930000_28030000	100	fst	low	27 - 154	1.2 - 1.76	145 - 323	0.21 - 0.41	5.73 - 11.75	AGMO	3.57654e-06	yes	0.266667
Landuse	chr2:30120000_30140000	20	fst	low	203 - 203	1.65 - 1.65	327 - 327	0.19 - 0.19	5.14 - 5.14	ENSGALG00000052719 (LncRNA)	0.0066579	yes	0.4
Landuse	chr2:32130000_32250000	120	xpehh	high	137 - 362	3.58 - 4.55	243 - 550	0.09 - 0.15	2.13 - 3.74	CBX3, HNRNPA2B1, SNX10	8.63897e-06	yes	0.1
Landuse	chr2:38790000_38850000	60	xpehh	low	170 - 216	3.33 - 3.48	316 - 510	0.04 - 0.18	0.52 - 4.84	AZI2	0.00613797	yes	0.35
Landuse	chr2:38990000_39020000	30	fst	low	94 - 98	0.65 - 0.78	204 - 242	0.19 - 0.2	5.05 - 5.41	RBMS3	0.005138	yes	0.45
Landuse	chr2:39780000_39810000	30	xpehh	low	153 - 207	3.02 - 3.1	288 - 338	0.07 - 0.09	1.32 - 2.14	TGFBR2	0.000464975	yes	0.65
Landuse	chr2:40530000_40600000	70	xpehh	low	21 - 261	3.05 - 3.74	42 - 406	0.06 - 0.16	1.17 - 4.17	TCAIM	0.000997979	yes	0.25
Landuse	chr2:44890000_44960000	70	xpehh	high	203 - 218	3 - 3.28	293 - 336	0.07 - 0.1	1.56 - 2.48		0.00236276	yes	0.1
Landuse	chr2:45670000_45700000	30	xpehh	high	183 - 190	3.11 - 3.21	251 - 260	0.07 - 0.07	1.54 - 1.55		0.00582078	yes	0.25
Landuse	chr2:47480000_47500000	20	xpehh	low	191 - 191	3.12 - 3.12	276 - 276	0.09 - 0.09	1.92 - 1.92	BMPER	overlapping FLK outlier show inconsistent allele-frequency	FLK outlier inconsistent in original population pairs
Landuse	chr2:54590000_54620000	30	fst	low	203 - 217	1.2 - 1.23	286 - 289	0.2 - 0.22	5.4 - 5.9		0.0234106	yes	0.4
Landuse	chr2:54640000_54720000	80	fst	low	53 - 132	0.21 - 0.91	192 - 271	0.21 - 0.38	5.71 - 10.75	ADCY1	0.000120475	yes	0.4
Landuse	chr2:73300000_73320000	20	fst	low	25 - 25	0.62 - 0.62	105 - 105	0.2 - 0.2	5.46 - 5.46	ENSGALG00000012941	overlapping FLK outlier show inconsistent allele-frequency	FLK outlier inconsistent in original population pairs
Landuse	chr2:73430000_73490000	60	fst	low	57 - 88	0.52 - 1.08	71 - 120	0.19 - 0.27	5.07 - 7.56		0.0271614	yes	0.15
Landuse	chr2:82270000_82290000	20	fst	high	15 - 15	0.6 - 0.6	26 - 26	0.2 - 0.2	5.22 - 5.22	VSTM2A	0.0058409	no
Landuse	chr2:82330000_82360000	30	fst	high	4 - 7	1.06 - 1.09	18 - 20	0.21 - 0.26	5.58 - 7.07		0.0058409	no
Landuse	chr2:82370000_82390000	20	fst	high	11 - 11	0.71 - 0.71	64 - 64	0.19 - 0.19	5.04 - 5.04		0.0058409	no
Landuse	chr2:82580000_82600000	20	fst	high	15 - 15	1.79 - 1.79	130 - 130	0.19 - 0.19	5.06 - 5.06		0.008311	yes	0.05
Landuse	chr2:82630000_82770000	140	fst	high	27 - 168	1.03 - 1.63	70 - 231	0.2 - 0.3	5.25 - 8.37	ENSGALG00000049837, ENSGALG00000051256 (LncRNA)	0.00442197	yes	0.05
Landuse	chr2:82790000_82840000	50	fst	high	61 - 71	1.42 - 1.7	74 - 102	0.19 - 0.22	5.01 - 5.97	ENSGALG00000049962 (LncRNA)	0.00693069	yes	0.15
Landuse	chr2:82850000_82940000	90	fst	high	47 - 83	1.19 - 1.69	76 - 119	0.2 - 0.35	5.47 - 9.92	ENSGALG00000049962 (LncRNA), ENSGALG00000051615 (LncRNA)	6.42983e-05	yes	0.097222
Landuse	chr2:99490000_99530000	40	fst	low	174 - 221	0.55 - 0.83	311 - 417	0.19 - 0.21	5.19 - 5.52	ENSGALG00000042652, LAMA1	0.00148069	yes	0.35
Landuse	chr2:103540000_103570000	30	xpehh	low	58 - 90	3 - 3.03	217 - 264	0.1 - 0.12	2.25 - 2.91		0.0364668	yes	0.35
Landuse	chr2:117230000_117290000	60	xpehh	high	170 - 243	3.34 - 3.5	246 - 352	0.09 - 0.13	2.13 - 3.23		4.55856e-06	yes	0.2
Landuse	chr2:117840000_117860000	20	fst	high	193 - 193	2.61 - 2.61	268 - 268	0.19 - 0.19	5.09 - 5.09	STAU2	0.000187686	no
Landuse	chr2:117960000_118010000	50	fst	high	142 - 183	1.1 - 1.62	213 - 308	0.21 - 0.27	5.73 - 7.47	UBE2W	2.27835e-06	yes	0.3
Landuse	chr2:128080000_128150000	70	xpehh	low	131 - 214	3.12 - 3.37	208 - 294	0.07 - 0.13	1.44 - 3.37		overlapping FLK outlier show inconsistent allele-frequency	FLK outlier inconsistent in original population pairs
Landuse	chr3:10700000_10720000	20	fst	low	149 - 149	1.12 - 1.12	321 - 321	0.19 - 0.19	5.15 - 5.15	SPRED2	3.19868e-05	yes	0.3
Landuse	chr3:34260000_34320000	60	xpehh and/or fst	low	131 - 181	2.87 - 3	210 - 274	0.19 - 0.28	5.04 - 7.71	KIF26B, SMYD3	0.00255491	yes	0.4
Landuse	chr3:36150000_36170000	20	fst	high	63 - 63	1.7 - 1.7	132 - 132	0.2 - 0.2	5.48 - 5.48	RGS7	0.000328003	yes	0.25
Landuse	chr3:71120000_71150000	30	fst	low	100 - 102	1.46 - 1.59	232 - 236	0.19 - 0.19	5 - 5.06		0.000518131	yes	0.35
Landuse	chr3:76980000_77000000	20	fst	low	188 - 188	1.15 - 1.15	267 - 267	0.19 - 0.19	5.06 - 5.06	NT5E	0.0110563	yes	0.2
Landuse	chr3:77630000_77650000	20	xpehh	low	216 - 216	3.01 - 3.01	355 - 355	0.03 - 0.03	0.36 - 0.36	SNAP91	0.00706039	yes	0.1
Landuse	chr3:91040000_91060000	20	xpehh	high	203 - 203	3.18 - 3.18	273 - 273	0.11 - 0.11	2.65 - 2.65	DLGAP2	0.000343216	yes	0.35
Landuse	chr3:94950000_94970000	20	xpehh	high	141 - 141	3.16 - 3.16	232 - 232	0.02 - 0.02	0.01 - 0.01	ENSGALG00000026867 (ncRNA)	overlapping FLK outlier show inconsistent allele-frequency	FLK outlier inconsistent in original population pairs
Landuse	chr3:97030000_97100000	70	xpehh/fst	high	166 - 200	2.76 - 3.23	285 - 341	0.09 - 0.19	2.17 - 5.16		overlapping FLK outlier show inconsistent allele-frequency	FLK outlier inconsistent in original population pairs
Landuse	chr3:103450000_103490000	40	xpehh	high	103 - 165	3.05 - 3.68	174 - 220	0.05 - 0.07	0.94 - 1.44		0.00663263	no
Landuse	chr3:103660000_103680000	20	xpehh	high	203 - 203	3.21 - 3.21	280 - 280	0.06 - 0.06	1.01 - 1.01		0.000583965	no
Landuse	chr3:106970000_107000000	30	xpehh	low	294 - 299	3.27 - 3.34	443 - 482	0.07 - 0.13	1.36 - 3.11		0.00204918	yes	0.4
Landuse	chr4:3190000_3220000	30	xpehh	low	143 - 166	3.05 - 3.09	357 - 362	0.13 - 0.15	3.39 - 3.94	KLHL9	0.000950373	yes	0.1
Landuse	chr4:4590000_4620000	30	xpehh	low	165 - 195	3.09 - 3.12	274 - 293	0.07 - 0.09	1.38 - 2.01	ENSGALG00000047098 (LncRNA), ENSGALG00000049919 (LncRNA), ENSGALG00000052627 (LncRNA)	overlapping FLK outlier show inconsistent allele-frequency	FLK outlier inconsistent in original population pairs
Landuse	chr4:12480000_12510000	30	xpehh	low	166 - 199	3.01 - 3.02	310 - 365	0.06 - 0.08	1.16 - 1.77	NEXMIF	0.010859	yes	0.35
Landuse	chr4:24070000_24090000	20	xpehh	high	152 - 152	3.06 - 3.06	237 - 237	0.07 - 0.07	1.44 - 1.44	TLL1	0.00166118	yes	0.45
Landuse	chr4:24350000_24400000	50	xpehh	high	48 - 145	3.18 - 3.61	135 - 284	0.09 - 0.18	2.14 - 4.69		2.24052e-06	yes	0.455556
Landuse	chr4:24440000_24480000	40	xpehh	high	75 - 179	3 - 3.52	134 - 312	0.1 - 0.18	2.39 - 4.83	ENSGALG00000051758 (LncRNA)	6.39016e-06	yes	0.344444
Landuse	chr4:25570000_25600000	30	fst	high	171 - 211	2.26 - 2.41	284 - 317	0.2 - 0.23	5.33 - 6.16		0.000986232	yes	0.35
Landuse	chr4:25890000_26440000	550	xpehh	high	55 - 197	3.02 - 4.02	85 - 301	0.05 - 0.18	0.98 - 4.62	ENSGALG00000046909 (LncRNA), ENSGALG00000047918 (LncRNA), ENSGALG00000049671 (LncRNA), ENSGALG00000050306 (LncRNA), ENSGALG00000050784 (LncRNA)	0.00129515	yes	0.3
Landuse	chr4:26520000_26600000	80	xpehh	high	54 - 110	3.06 - 3.32	120 - 177	0.05 - 0.09	0.71 - 2.19	ENSGALG00000053826 (LncRNA)	0.00379428	yes	0.35
Landuse	chr4:27670000_27690000	20	fst	high	67 - 67	0.75 - 0.75	115 - 115	0.21 - 0.21	5.56 - 5.56		0.00142999	yes	0.35
Landuse	chr4:29220000_29300000	80	xpehh	high	233 - 317	3.11 - 3.27	449 - 530	0.09 - 0.12	1.94 - 2.86	ELF2, MGARP, NAA15	overlapping FLK outlier show inconsistent allele-frequency	FLK outlier inconsistent in original population pairs
Landuse	chr4:36410000_36480000	70	fst	high	91 - 155	0.21 - 0.59	153 - 367	0.19 - 0.26	5.04 - 7.05	ENSGALG00000047741	0.000738022	yes	0.2
Landuse	chr4:54270000_54310000	40	fst	high	97 - 182	0.68 - 1.41	175 - 290	0.25 - 0.32	6.93 - 8.96	PRDM5, ENSGALG00000026726 (ncRNA)	8.36144e-05	yes	0.6
Landuse	chr4:54330000_54390000	60	fst	low	155 - 233	0.5 - 1.32	244 - 316	0.2 - 0.23	5.3 - 6.22	ENSGALG00000053393 (LncRNA)	0.00022334	yes	0.55
Landuse	chr4:56140000_56170000	30	xpehh and/or fst	low	112 - 125	2.89 - 3.01	182 - 223	0.19 - 0.21	5.12 - 5.54	NDST4	2.71089e-05	no
Landuse	chr4:72710000_72730000	20	fst	low	75 - 75	2.27 - 2.27	125 - 125	0.2 - 0.2	5.32 - 5.32		4.22162e-05	yes	0.25
Landuse	chr4:75600000_75620000	20	fst	high	5 - 5	2.07 - 2.07	79 - 79	0.19 - 0.19	5.13 - 5.13		0.00350549	yes	0.35
Landuse	chr4:75690000_75810000	120	xpehh and/or fst	high	98 - 171	3.12 - 3.66	164 - 253	0.12 - 0.2	3.09 - 5.4	ENSGALG00000052764 (LncRNA), NCAPG	0.000103659	yes	0.35
Landuse	chr5:6840000_6860000	20	xpehh	high	229 - 229	3.07 - 3.07	383 - 383	0.03 - 0.03	0.12 - 0.12		0.00486739	yes	0.05
Landuse	chr5:6880000_6910000	30	xpehh	high	245 - 279	3.11 - 3.19	377 - 416	0.06 - 0.08	1.29 - 1.87		0.000342474	yes	0.05
Landuse	chr5:35600000_35660000	60	xpehh	high	88 - 142	3.06 - 3.14	126 - 191	0.11 - 0.13	2.59 - 3.39	NPAS3	0.00185289	yes	0.090278
Landuse	chr5:40630000_40710000	80	fst	low	119 - 241	1.51 - 2.19	168 - 289	0.22 - 0.28	5.84 - 7.88	ENSGALG00000026686 (MiRNA), NRXN3	overlapping FLK outlier show inconsistent allele-frequency	FLK outlier inconsistent in original population pairs
Landuse	chr5:44410000_44430000	20	xpehh	high	276 - 276	3.04 - 3.04	324 - 324	0.05 - 0.05	0.99 - 0.99	DGLUCY, GPR68	overlapping FLK outlier show inconsistent allele-frequency	FLK outlier inconsistent in original population pairs
Landuse	chr5:47570000_47600000	30	fst	low	152 - 156	2.33 - 2.35	197 - 207	0.21 - 0.21	5.53 - 5.62	ENSGALG00000050961 (LncRNA)	0.00124431	yes	0.25
Landuse	chr5:48990000_49080000	90	fst	high	6 - 13	2.21 - 2.21	83 - 183	0.19 - 0.25	5.11 - 7	BEGAIN, ENSGALG00000051728 (LncRNA), ENSGALG00000053427 (LncRNA)	2.78664e-08	yes	0.0555556
Landuse	chr5:51290000_51350000	60	fst	low	147 - 205	0.15 - 0.74	233 - 308	0.19 - 0.26	5.01 - 7.25	ENSGALG00000053209 (LncRNA), ENSGALG00000054591 (LncRNA)	3.11435e-05	yes	0.35
Landuse	chr5:58190000_58230000	40	xpehh	low	214 - 217	3.19 - 3.32	347 - 424	0.03 - 0.04	0.21 - 0.56	FRMD6, GNG2	overlapping FLK outlier show inconsistent allele-frequency	FLK outlier inconsistent in original population pairs
Landuse	chr6:16050000_16080000	30	fst	low	88 - 99	2.71 - 2.82	264 - 272	0.22 - 0.23	6.05 - 6.24	ADK	0.0121509	yes	0.25
Landuse	chr6:20130000_20160000	30	fst	high	127 - 136	1.68 - 1.89	190 - 233	0.21 - 0.21	5.54 - 5.68	ENSGALG00000048378 (LncRNA), ENSGALG00000053893 (LncRNA)	0.00207183	yes	0.55
Landuse	chr6:20200000_20220000	20	fst	high	237 - 237	1.89 - 1.89	443 - 443	0.2 - 0.2	5.29 - 5.29	SLC16A12	0.000236529	yes	0.45
Landuse	chr6:21520000_21550000	30	xpehh	low	180 - 187	3.05 - 3.08	304 - 312	0.07 - 0.07	1.5 - 1.57	CYP26A1, CYP26C1, EXOC6	0.00408855	yes	0.05
Landuse	chr6:21690000_21760000	70	fst	low	285 - 398	0.9 - 2.93	400 - 568	0.19 - 0.23	5 - 6.33	IDE, KIF11	0.000265968	yes	0.05
Landuse	chr6:21780000_21820000	40	fst	low	234 - 271	1.51 - 1.98	366 - 439	0.19 - 0.19	5.01 - 5.08	CPEB3, MARCH5	1.45315e-06	yes	0.0873014
Landuse	chr6:31450000_31470000	20	fst	low	128 - 128	1.51 - 1.51	243 - 243	0.19 - 0.19	5.01 - 5.01		0.0101876	yes	0.25
Landuse	chr7:26010000_26050000	40	xpehh	low	135 - 212	3.02 - 3.24	298 - 340	0.08 - 0.17	1.82 - 4.37	TFCP2L1	0.0140671	yes	0.35
Landuse	chr7:30200000_30220000	20	xpehh	high	164 - 164	3.01 - 3.01	342 - 342	0.07 - 0.07	1.35 - 1.35	ENSGALG00000055018 (LncRNA)	overlapping FLK outlier show inconsistent allele-frequency	FLK outlier inconsistent in original population pairs
Landuse	chr7:31520000_31550000	30	fst	high	167 - 178	0.93 - 0.97	305 - 306	0.19 - 0.19	5.11 - 5.15	ENSGALG00000048656	2.2104e-05	yes	0.4
Landuse	chr8:1520000_1570000	50	fst	low	176 - 247	1.26 - 2.29	258 - 312	0.19 - 0.22	5.09 - 5.91	ENSGALG00000046646, VAV3	overlapping FLK outlier show inconsistent allele-frequency	FLK outlier inconsistent in original population pairs
Landuse	chr8:3060000_3080000	20	fst	low	131 - 131	2.53 - 2.53	343 - 343	0.19 - 0.19	5.03 - 5.03	ENSGALG00000002431	0.00125538	yes	0.3
Landuse	chr8:3330000_3350000	20	xpehh	low	243 - 243	3.03 - 3.03	356 - 356	0.12 - 0.12	2.96 - 2.96	ENSGALG00000049765 (LncRNA), ENSGALG00000050518 (LncRNA)	overlapping FLK outlier show inconsistent allele-frequency	FLK outlier inconsistent in original population pairs
Landuse	chr8:5750000_5770000	20	xpehh	low	196 - 196	3.53 - 3.53	367 - 367	0.13 - 0.13	3.26 - 3.26		0.000950373	yes	0.25
Landuse	chr8:20050000_20080000	30	fst	low	200 - 242	2.65 - 2.92	344 - 377	0.26 - 0.29	7.04 - 8.16	MED8, SZT2	4.69575e-05	yes	0.35
Landuse	chr8:23790000_23810000	20	xpehh	low	166 - 166	3.03 - 3.03	284 - 284	0.07 - 0.07	1.37 - 1.37	BEND5	0.0322179	yes	0.15
Landuse	chr8:24150000_24180000	30	xpehh	high	169 - 208	3.01 - 3.06	255 - 293	0.06 - 0.07	1.3 - 1.6	FAF1	0.00144706	yes	0.1
Landuse	chr8:29170000_29220000	50	xpehh	low	117 - 175	3.05 - 3.17	191 - 264	0.1 - 0.14	2.36 - 3.58		0.0196163	no
Landuse	chr9:8290000_8310000	20	xpehh	low	275 - 275	3.03 - 3.03	468 - 468	0.07 - 0.07	1.39 - 1.39		overlapping FLK outlier show inconsistent allele-frequency	FLK outlier inconsistent in original population pairs
Landuse	chr9:8410000_8440000	30	xpehh	low	205 - 214	3.08 - 3.15	396 - 414	0.04 - 0.05	0.66 - 0.79	AP1S3	overlapping FLK outlier show inconsistent allele-frequency	FLK outlier inconsistent in original population pairs
Landuse	chr9:18190000_18420000	230	xpehh	low	135 - 219	3.02 - 3.91	260 - 388	0.01 - 0.12	-0.42 - 3.01	ENSGALG00000047096 (LncRNA), ENSGALG00000049140 (LncRNA), ENSGALG00000050658 (LncRNA), ENSGALG00000050910 (LncRNA), ENSGALG00000051388 (LncRNA), ENSGALG00000054169 (LncRNA), ENSGALG00000054791 (LncRNA)	overlapping FLK outlier show inconsistent allele-frequency	FLK outlier inconsistent in original population pairs
Landuse	chr10:2310000_2330000	20	xpehh	low	146 - 146	3.05 - 3.05	336 - 336	0.08 - 0.08	1.69 - 1.69	NEO1	0.00415398	yes	0.15
Landuse	chr10:10470000_10500000	30	fst	low	178 - 189	0.87 - 1.08	263 - 291	0.2 - 0.21	5.29 - 5.51	ENSGALG00000051344 (LncRNA), SLC24A5	0.000143553	yes	0.2
Landuse	chr11:5940000_5970000	30	xpehh	low	118 - 169	3.01 - 3.37	280 - 415	0.05 - 0.07	0.91 - 1.39	SALL1	no significant FLK snp	FLK outlier inconsistent in original population pairs
Landuse	chr11:13140000_13170000	30	fst	low	184 - 203	0.63 - 0.68	254 - 271	0.19 - 0.19	5.05 - 5.1	ENSGALG00000050348 (LncRNA)	0.0113831	yes	0.35
Landuse	chr11:13240000_13270000	30	fst	low	186 - 224	0.32 - 0.4	249 - 284	0.19 - 0.2	5.05 - 5.4	ENSGALG00000050348 (LncRNA)	0.0054005	yes	0.35
Landuse	chr12:2810000_2840000	30	xpehh	low	249 - 308	3.17 - 3.41	429 - 474	0.03 - 0.03	0.13 - 0.19	IP6K1	overlapping FLK outlier show inconsistent allele-frequency	FLK outlier inconsistent in original population pairs
Landuse	chr12:8330000_8370000	40	xpehh	low	129 - 148	3.05 - 3.11	195 - 224	0.12 - 0.13	2.92 - 3.36		0.00122358	yes	0.3
Landuse	chr13:2150000_2170000	20	fst	low	9 - 9	0.26 - 0.26	36 - 36	0.19 - 0.19	5.03 - 5.03	PFDN1	0.0445795	yes	0.2
Landuse	chr13:7880000_7910000	30	fst	low	170 - 200	1.09 - 1.68	234 - 267	0.19 - 0.19	5.04 - 5.14		0.00174599	yes	0.15
Landuse	chr13:11300000_11330000	30	fst	high	193 - 206	0.76 - 1.13	332 - 345	0.19 - 0.22	5.11 - 6.01	SPINK6, UBLCP1	0.000198395	yes	0.55
Landuse	chr13:17870000_17900000	30	fst	low	91 - 123	2 - 2.35	247 - 281	0.21 - 0.21	5.63 - 5.65	GNPDA1, NDFIP1, RNF14	overlapping FLK outlier show inconsistent allele-frequency	FLK outlier inconsistent in original population pairs
Landuse	chr14:13980000_14010000	30	xpehh	low	159 - 237	3.17 - 3.29	235 - 338	0.08 - 0.1	1.71 - 2.25	ABCA3	0.0114146	yes	0.255556
Landuse	chr14:14660000_14690000	30	xpehh	low	294 - 338	3.08 - 3.14	419 - 459	0.03 - 0.04	0.33 - 0.62	MAPK8IP3	overlapping FLK outlier show inconsistent allele-frequency	FLK outlier inconsistent in original population pairs
Landuse	chr14:14740000_14760000	20	xpehh	low	172 - 172	3.06 - 3.06	296 - 296	0.05 - 0.05	0.96 - 0.96	GLYR1	overlapping FLK outlier show inconsistent allele-frequency	FLK outlier inconsistent in original population pairs
Landuse	chr15:4550000_4590000	40	xpehh	high	203 - 264	3.02 - 3.21	363 - 414	0.02 - 0.03	-0.02 - 0.21	TMEM132B	overlapping FLK outlier show inconsistent allele-frequency	FLK outlier inconsistent in original population pairs
Landuse	chr18:6570000_6590000	20	xpehh	high	193 - 193	3.15 - 3.15	296 - 296	0.1 - 0.1	2.35 - 2.35	UTP6, UTP6	overlapping FLK outlier show inconsistent allele-frequency	FLK outlier inconsistent in original population pairs
Landuse	chr22:850000_880000	30	fst	low	7 - 9	2.12 - 2.14	23 - 33	0.22 - 0.23	5.88 - 6.12	EBF2	0.00323333	yes	0.3
Landuse	chr23:5400000_5450000	50	xpehh	low	120 - 165	3.06 - 3.29	256 - 362	0.03 - 0.05	0.29 - 0.81	FNDC5, HPCA, KIAA1522, RNF19B, YARS	0.00674936	yes	0.45
Landuse	chr26:1810000_1840000	30	xpehh	low	157 - 176	3.4 - 3.56	357 - 380	0.09 - 0.11	1.92 - 2.64	MDM4, PIK3C2B	overlapping FLK outlier show inconsistent allele-frequency	FLK outlier inconsistent in original population pairs
Landuse	chr26:3940000_3970000	30	fst	low	244 - 260	1.65 - 2.22	378 - 384	0.21 - 0.21	5.59 - 5.73	ENSGALG00000002170, ENSGALG00000002511, ENSGALG00000054224	0.00222366	yes	0.25
Landuse	chr27:7660000_7710000	50	xpehh	low	48 - 103	3.18 - 3.61	112 - 184	0.05 - 0.09	0.97 - 2.17	ENSGALG00000003282, ENSGALG00000003345, gga-mir-12256, gga-mir-12257, GHDC, HCRT, KCNH4, RAB5C	0.0161745	yes	0.1
Landuse	chr28:4520000_4570000	50	fst	low	42 - 129	2.02 - 2.57	150 - 216	0.2 - 0.23	5.4 - 6.22	CIB3, ENSGALG00000050334 (LncRNA), RAB8A, TPM4	0.00525394	yes	0.338889
minTemp	chr1:430000_450000	20	xpehh	low	98 - 98	3.34 - 3.34	384 - 384	0.08 - 0.08	0.8 - 0.8		0.00408729	yes	0.066667
minTemp	chr1:460000_510000	50	xpehh	low	98 - 137	3.25 - 3.42	437 - 509	0.15 - 0.2	2.16 - 3.21	ENSGALG00000033919	overlapping FLK outlier show inconsistent allele-frequency	FLK outlier inconsistent in original population pairs
minTemp	chr1:8920000_8990000	70	xpehh	high	57 - 119	3.08 - 3.18	106 - 201	0.07 - 0.18	0.41 - 2.74	SEMA3D	0.00817409	yes	0.033333
minTemp	chr1:27520000_27540000	20	fst	low	139 - 139	1.19 - 1.19	205 - 205	0.3 - 0.3	5.38 - 5.38	IMMP2L	0.0109341	yes	0.583333
minTemp	chr1:37160000_37190000	30	fst	low	138 - 147	1.86 - 2.03	184 - 195	0.37 - 0.38	6.78 - 6.99	ENSGALG00000052790 (LncRNA)	0.00340613	yes	0.144444
minTemp	chr1:37610000_37640000	30	xpehh	high	157 - 167	3.12 - 3.18	317 - 358	0.07 - 0.07	0.46 - 0.5		0.0243337	no
minTemp	chr1:49840000_50020000	180	xpehh	low	100 - 259	3.22 - 3.89	197 - 395	0.12 - 0.23	1.48 - 3.93	ENSGALG00000046744 (LncRNA), gga-mir-1683 (MiRNA), MRTFA, RBX1, SLC25A17, ST13, XPNPEP3	0.00101471	yes	0.561111
minTemp	chr1:50030000_50060000	30	xpehh	low	139 - 164	3.23 - 3.37	242 - 264	0.16 - 0.18	2.41 - 2.82	MRTFA	0.00513139	yes	0.505556
minTemp	chr1:56010000_56060000	50	xpehh	low	113 - 178	3.01 - 3.49	241 - 319	0.19 - 0.25	2.99 - 4.32	HIPK2	0.00236808	yes	0.294444
minTemp	chr1:56180000_56250000	70	xpehh	low	218 - 335	3.13 - 3.32	336 - 502	0.12 - 0.22	1.51 - 3.64	ENSGALG00000012796	overlapping FLK outlier show inconsistent allele-frequency	FLK outlier inconsistent in original population pairs
minTemp	chr1:77820000_77840000	20	xpehh	high	278 - 278	3.11 - 3.11	373 - 373	0.12 - 0.12	1.56 - 1.56	COPS7A, MLF2	0.0184294	yes	0.244444
minTemp	chr1:97180000_97220000	40	xpehh	low	71 - 92	3.02 - 3.14	142 - 224	0.15 - 0.24	2.13 - 4.06	ENSGALG00000051825 (LncRNA)	0.0100523	yes	0.083333
minTemp	chr1:109000000_109120000	120	xpehh	low	96 - 158	3.3 - 4.13	231 - 293	0.15 - 0.24	2.16 - 4.09	ENSGALG00000050080 (LncRNA), ERG	0.0317441	yes	0.066667
minTemp	chr1:109130000_109150000	20	xpehh	low	116 - 116	3.06 - 3.06	290 - 290	0.18 - 0.18	2.9 - 2.9	ENSGALG00000050080 (LncRNA), ETS2	0.0412162	yes	0.461111
minTemp	chr1:109430000_109540000	110	xpehh	low	106 - 260	3.08 - 3.46	237 - 386	0.14 - 0.23	1.96 - 3.91	ENSGALG00000049718 (LncRNA), ENSGALG00000049863 (LncRNA), IGSF5, PCP4	overlapping FLK outlier show inconsistent allele-frequency	FLK outlier inconsistent in original population pairs
minTemp	chr1:109620000_109640000	20	xpehh	low	155 - 155	3.01 - 3.01	271 - 271	0.18 - 0.18	2.82 - 2.82	DSCAM	no significant FLK snp	yes	0.127778
minTemp	chr1:109760000_109800000	40	xpehh	low	145 - 178	3 - 3.08	262 - 274	0.18 - 0.2	2.78 - 3.32	DSCAM, ENSGALG00000042372 (LncRNA), ENSGALG00000052898 (LncRNA)	0.0204252	yes	0.0944444
minTemp	chr1:109810000_109830000	20	xpehh	low	158 - 158	3.02 - 3.02	262 - 262	0.23 - 0.23	4 - 4	DSCAM, ENSGALG00000042372 (LncRNA), ENSGALG00000052898 (LncRNA)	0.0482947	yes	0.077778
minTemp	chr1:111010000_111030000	20	fst	low	262 - 262	2.58 - 2.58	387 - 387	0.29 - 0.29	5.09 - 5.09	ENSGALG00000016196	6.21065e-05	yes	0.15
minTemp	chr1:126080000_126100000	20	xpehh	high	280 - 280	3.1 - 3.1	414 - 414	0.06 - 0.06	0.2 - 0.2	MID1	no significant FLK snp	no
minTemp	chr1:126370000_126390000	20	xpehh	high	235 - 235	3.05 - 3.05	332 - 332	0.08 - 0.08	0.63 - 0.63	SHROOM2	overlapping FLK outlier show inconsistent allele-frequency	FLK outlier inconsistent in original population pairs
minTemp	chr1:130370000_130430000	60	xpehh	high	163 - 239	3.01 - 3.26	289 - 407	0.05 - 0.08	0.16 - 0.76	ASMTL, ENSGALG00000049423 (LncRNA), P2RY8	0.00177542	no
minTemp	chr1:145470000_145500000	30	xpehh	low	212 - 243	3.11 - 3.19	330 - 336	0.22 - 0.24	3.73 - 4.19	PCCA	overlapping FLK outlier show inconsistent allele-frequency	FLK outlier inconsistent in original population pairs
minTemp	chr1:166170000_166190000	20	fst	low	101 - 101	0.33 - 0.33	151 - 151	0.31 - 0.31	5.49 - 5.49	ENSGALG00000027756 (ncRNA)	0.0297286	yes	0.4
minTemp	chr1:186620000_186650000	30	xpehh	low	244 - 254	3.01 - 3.4	415 - 417	0.13 - 0.14	1.74 - 1.96		overlapping FLK outlier show inconsistent allele-frequency	FLK outlier inconsistent in original population pairs
minTemp	chr1:190110000_190130000	20	fst	low	154 - 154	0.39 - 0.39	303 - 303	0.34 - 0.34	6.28 - 6.28		0.010735	yes	0.127778
minTemp	chr1:195800000_195850000	50	fst	low	131 - 210	1.77 - 2.16	270 - 366	0.3 - 0.32	5.44 - 5.88	ENSGALG00000030652, PGM2L1	overlapping FLK outlier show inconsistent allele-frequency	FLK outlier inconsistent in original population pairs
minTemp	chr1:196790000_196860000	70	xpehh	low	178 - 240	3.1 - 3.21	309 - 357	0.11 - 0.2	1.36 - 3.16	GDPD5, KLHL35	overlapping FLK outlier show inconsistent allele-frequency	FLK outlier inconsistent in original population pairs
minTemp	chr1:196910000_196940000	30	xpehh	low	149 - 177	3.15 - 3.21	269 - 314	0.19 - 0.2	3.1 - 3.24	MAP6, MOGAT2	overlapping FLK outlier show inconsistent allele-frequency	FLK outlier inconsistent in original population pairs
minTemp	chr1:197220000_197290000	70	xpehh/fst	low	104 - 194	2.3 - 3.02	149 - 394	0.27 - 0.41	4.66 - 7.61	ENSGALG00000031533, ENSGALG00000052767, ENSGALG00000053527, ENSGALG00000053623, ENSGALG00000054014, HBBA, HBBR, HBE, HBE1, OR51E2, OR51M1, OR52R1	0.000297144	yes	0.455556
minTemp	chr1:197370000_197420000	50	xpehh	low	97 - 176	3.26 - 3.88	315 - 413	0.24 - 0.26	4.07 - 4.48	APBB1, CCKBR, ENSGALG00000022704, FAM160A2, ENSGALG00000021748 (SnoRNA), ENSGALG00000021766 (SnoRNA), RPS11, SMPD1, TRIM3	0.0032442	yes	0.555555
minTemp	chr1:197430000_197470000	40	xpehh	low	114 - 137	3.01 - 4.24	309 - 351	0.17 - 0.25	2.57 - 4.33	ARFIP2, ENSGALG00000017336, ENSGALG00000042572, ENSGALG00000048769, ILK, TRIM3	0.00866953	yes	0.388889
minTemp	chr2:1210000_1240000	30	xpehh	low	200 - 232	3.02 - 3.18	475 - 480	0.07 - 0.09	0.48 - 0.97	ENSGALG00000053636, GHRHR	overlapping FLK outlier show inconsistent allele-frequency	FLK outlier inconsistent in original population pairs
minTemp	chr2:4610000_4650000	40	xpehh	low	175 - 236	3.24 - 3.56	298 - 374	0.17 - 0.26	2.71 - 4.51	CTDSPL, gga-mir-26a	5.77527e-05	yes	0.088889
minTemp	chr2:5050000_5070000	20	xpehh	low	247 - 247	3.11 - 3.11	367 - 367	0.14 - 0.14	2.09 - 2.09	XIRP1	0.000697024	no
minTemp	chr2:42090000_42120000	30	xpehh	low	294 - 304	3 - 3.01	404 - 411	0.21 - 0.21	3.5 - 3.58	ENSGALG00000052910 (LncRNA)	0.0011114	yes	0.105556
minTemp	chr2:42160000_42190000	30	xpehh	low	270 - 286	3.08 - 3.15	392 - 421	0.15 - 0.16	2.22 - 2.34	ACPP	0.0214383	yes	0.155556
minTemp	chr2:43430000_43550000	120	xpehh	low	149 - 206	3.04 - 3.27	324 - 457	0.14 - 0.25	1.9 - 4.28	ENSGALG00000036110 (LncRNA), ENSGALG00000048965 (LncRNA), ENSGALG00000053882	0.00279145	yes	0.138889
minTemp	chr2:43920000_43960000	40	xpehh	low	206 - 262	3.16 - 3.31	390 - 479	0.13 - 0.18	1.87 - 2.77	EIF1B, ENSGALG00000041372, ENSGALG00000043381, ENSGALG00000054003, gga-mir-7457	0.0195204	yes	0.283333
minTemp	chr2:49530000_49560000	30	fst	low	97 - 123	0.96 - 0.99	166 - 196	0.31 - 0.31	5.53 - 5.63		0.000849662	yes	0.35
minTemp	chr2:49570000_49590000	20	fst	low	55 - 55	1.02 - 1.02	109 - 109	0.31 - 0.31	5.61 - 5.61		0.0018724	yes	0.233333
minTemp	chr2:58650000_58690000	40	xpehh	high	143 - 172	3.27 - 3.55	277 - 294	0.14 - 0.18	2 - 2.76	ENSGALG00000048667 (LncRNA)	0.000220645	no
minTemp	chr2:60780000_60820000	40	fst	low	6 - 55	0.17 - 0.75	143 - 148	0.3 - 0.39	5.43 - 7.27		overlapping FLK outlier show inconsistent allele-frequency	FLK outlier inconsistent in original population pairs
minTemp	chr2:68080000_68110000	30	fst	low	195 - 242	1.22 - 1.42	330 - 393	0.33 - 0.34	6.07 - 6.32	PHLPP1	overlapping FLK outlier show inconsistent allele-frequency	FLK outlier inconsistent in original population pairs
minTemp	chr2:77820000_77850000	30	fst	low	23 - 49	0.98 - 1.03	120 - 153	0.35 - 0.37	6.49 - 6.85	ENSGALG00000050420, gga-mir-1613	0.00663288	yes	0.283333
minTemp	chr2:127490000_127530000	40	xpehh and/or fst	low	158 - 166	3.01 - 3.32	252 - 260	0.21 - 0.32	3.43 - 5.74		0.000573422	yes	0.111111
minTemp	chr2:130550000_130570000	20	fst	low	60 - 60	0.68 - 0.68	86 - 86	0.3 - 0.3	5.29 - 5.29		0.0230879	yes	0.25
minTemp	chr3:36710000_36740000	30	fst	low	47 - 90	0.7 - 1.66	120 - 162	0.3 - 0.32	5.37 - 5.75	CHRM1	0.0085891	yes	0.472222
minTemp	chr3:36750000_36780000	30	fst	high	60 - 79	0.49 - 0.69	159 - 159	0.31 - 0.31	5.53 - 5.66		0.00802408	yes	0.427778
minTemp	chr3:43730000_43760000	30	fst	low	121 - 140	1.8 - 1.96	274 - 304	0.29 - 0.29	5.11 - 5.16	ENSGALG00000051296 (LncRNA), ENSGALG00000053691 (LncRNA)	0.00324354	yes	0.598214
minTemp	chr3:60300000_60320000	20	xpehh	low	127 - 127	3.06 - 3.06	249 - 249	0.11 - 0.11	1.46 - 1.46	ENSGALG00000051906 (LncRNA), NKAIN2	overlapping FLK outlier show inconsistent allele-frequency	FLK outlier inconsistent in original population pairs
minTemp	chr3:68260000_68290000	30	xpehh	high	164 - 175	3.11 - 3.14	278 - 279	0.11 - 0.15	1.45 - 2.26	ATG5	overlapping FLK outlier show inconsistent allele-frequency	FLK outlier inconsistent in original population pairs
minTemp	chr3:94720000_94760000	40	xpehh	low	144 - 170	3.16 - 3.19	221 - 254	0.14 - 0.18	1.9 - 2.89		0.00865374	yes	0.433333
minTemp	chr3:96690000_96710000	20	xpehh	high	239 - 239	3.14 - 3.14	414 - 414	0.03 - 0.03	-0.23 - -0.23	ENSGALG00000048509 (LncRNA)	overlapping FLK outlier show inconsistent allele-frequency	FLK outlier inconsistent in original population pairs
minTemp	chr3:107830000_107860000	30	fst	high	93 - 140	0.26 - 0.27	208 - 236	0.29 - 0.3	5.12 - 5.4	ENSGALG00000050753, ENSGALG00000053865 (LncRNA), ENSGALG00000027879 (ncRNA)	0.0351149	yes	0.138889
minTemp	chr3:108130000_108320000	190	xpehh	low	67 - 206	3.01 - 3.7	150 - 362	0.13 - 0.26	1.76 - 4.52	ENSGALG00000047589, ENSGALG00000047869 (LncRNA), TFAP2B, TFAP2D	0.000624647	yes	0.316667
minTemp	chr4:8010000_8040000	30	xpehh	high	140 - 154	3.13 - 3.22	308 - 322	0.12 - 0.12	1.47 - 1.58		no significant FLK snp	FLK outlier inconsistent in original population pairs
minTemp	chr4:14070000_14110000	40	xpehh	low	276 - 303	3.44 - 4.01	384 - 394	0.14 - 0.2	2 - 3.33	ATG4A, ENSGALG00000048179	overlapping FLK outlier show inconsistent allele-frequency	FLK outlier inconsistent in original population pairs
minTemp	chr4:25290000_25320000	30	xpehh	high	223 - 239	3.08 - 3.16	345 - 362	0.02 - 0.04	-0.52 - -0.05		0.00178628	yes	0.127778
minTemp	chr4:43410000_43510000	100	fst	low	91 - 157	0.32 - 1.08	111 - 204	0.28 - 0.43	5.06 - 8.07	ENSGALG00000046699 (LncRNA), ENSGALG00000048030 (LncRNA), ENSGALG00000050160 (LncRNA), ENSGALG00000052572 (LncRNA)	overlapping FLK outlier show inconsistent allele-frequency	FLK outlier inconsistent in original population pairs
minTemp	chr4:45270000_45300000	30	xpehh	high	208 - 212	3.34 - 3.53	296 - 317	0.05 - 0.07	0.12 - 0.53	ANTXR2, ENSGALG00000051314 (LncRNA)	0.00263625	no
minTemp	chr4:52710000_52730000	20	fst	low	206 - 206	1.9 - 1.9	347 - 347	0.31 - 0.31	5.55 - 5.55	ENSGALG00000052662 (LncRNA)	0.00118628	yes	0.461111
minTemp	chr4:63130000_63150000	20	xpehh	low	186 - 186	3.15 - 3.15	322 - 322	0.22 - 0.22	3.76 - 3.76	CNOT7, MTMR7, VPS37A	overlapping FLK outlier show inconsistent allele-frequency	FLK outlier inconsistent in original population pairs
minTemp	chr4:63860000_64090000	230	xpehh	low	100 - 222	3.07 - 3.99	138 - 315	0.06 - 0.22	0.4 - 3.71	gga-mir-383, SGCZ	0.00297984	yes	0.022222
minTemp	chr4:65660000_65710000	50	xpehh	low	207 - 274	3.09 - 3.15	344 - 476	0.12 - 0.13	1.67 - 1.89	LNX1	overlapping FLK outlier show inconsistent allele-frequency	FLK outlier inconsistent in original population pairs
minTemp	chr4:89590000_89610000	20	fst	low	177 - 177	0.48 - 0.48	293 - 293	0.3 - 0.3	5.45 - 5.45	ADAM33, ENSGALG00000044620	overlapping FLK outlier show inconsistent allele-frequency	FLK outlier inconsistent in original population pairs
minTemp	chr5:16420000_16440000	20	fst	low	183 - 183	1.99 - 1.99	289 - 289	0.29 - 0.29	5.18 - 5.18		0.000191633	yes	0.083333
minTemp	chr5:16900000_16930000	30	xpehh	low	225 - 275	3.01 - 3.03	326 - 432	0.24 - 0.26	4.17 - 4.44	ENSGALG00000007127, ENSGALG00000020485	9.47851e-05	yes	0.194444
minTemp	chr5:16940000_16980000	40	fst	low	206 - 231	1.83 - 2.77	339 - 409	0.29 - 0.32	5.12 - 5.77	FADS2, RAB3IL1	0.000479734	yes	0.172222
minTemp	chr5:17180000_17210000	30	fst	low	218 - 239	2.08 - 2.32	397 - 419	0.29 - 0.32	5.24 - 5.86	CTNND1, ENSGALG00000007287, LPXN	0.000769789	yes	0.366667
minTemp	chr5:17230000_17290000	60	xpehh and/or fst	low	119 - 193	3.04 - 3.45	212 - 345	0.26 - 0.32	4.58 - 5.74	CLP1, ENSGALG00000007381, RTN4RL2, P2RX3, UBE2L6, MED19, PGR2/3, SLC43A3, SSRP1, TIMM10, YPEL4, ZDHHC5	9.20311e-05	yes	0.461111
minTemp	chr5:17530000_17580000	50	xpehh	low	121 - 152	3.17 - 3.88	237 - 304	0.23 - 0.26	3.82 - 4.52	ENSGALG00000051988 (LncRNA), ENSGALG00000027034 (ncRNA)	overlapping FLK outlier show inconsistent allele-frequency	FLK outlier inconsistent in original population pairs
minTemp	chr5:34720000_34740000	20	fst	low	189 - 189	1.75 - 1.75	266 - 266	0.29 - 0.29	5.25 - 5.25	NUBPL	0.00885453	no
minTemp	chr5:58940000_59000000	60	xpehh	high	180 - 262	3.36 - 4.02	256 - 416	0.02 - 0.08	-0.58 - 0.73	FANCM, FKBP3, PRPF39, ENSGALG00000025674 (SnoRNA), TOGARAM1	overlapping FLK outlier show inconsistent allele-frequency	FLK outlier inconsistent in original population pairs
minTemp	chr6:25320000_25360000	40	xpehh	low	250 - 329	3.03 - 3.08	369 - 424	0.22 - 0.24	3.64 - 4.05	ENSGALG00000050593 (LncRNA)	overlapping FLK outlier show inconsistent allele-frequency	FLK outlier inconsistent in original population pairs
minTemp	chr6:27270000_27380000	110	xpehh and/or fst	low	163 - 258	3.05 - 3.98	231 - 369	0.15 - 0.3	2.3 - 5.39	ENSGALG00000049592 (LncRNA), ENSGALG00000051688 (LncRNA), ENSGALG00000052216 (LncRNA)	0.000105554	yes	0.261111
minTemp	chr6:35940000_35990000	50	xpehh	high	228 - 323	3.2 - 3.99	382 - 467	0.02 - 0.08	-0.58 - 0.64		overlapping FLK outlier show inconsistent allele-frequency	FLK outlier inconsistent in original population pairs
minTemp	chr6:36170000_36220000	50	xpehh	high	35 - 77	3.03 - 3.1	77 - 122	0.01 - 0.06	-0.68 - 0.34	INPP5A, NKX6-2	0.0210659	no
minTemp	chr7:3300000_3330000	30	xpehh	high	344 - 371	3.03 - 3.12	537 - 548	0.03 - 0.04	-0.3 - -0.12	ERBB4	0.0477703	yes	0.233333
minTemp	chr7:6750000_6780000	30	fst	low	16 - 24	0.37 - 0.37	25 - 37	0.38 - 0.42	7.08 - 7.9	COL6A1	0.018921	yes	0.411111
minTemp	chr7:9030000_9050000	20	fst	low	81 - 81	0.48 - 0.48	138 - 138	0.31 - 0.31	5.66 - 5.66		overlapping FLK outlier show inconsistent allele-frequency	FLK outlier inconsistent in original population pairs
minTemp	chr8:22820000_22850000	30	fst	low	106 - 120	1.31 - 1.32	139 - 175	0.3 - 0.32	5.49 - 5.71		overlapping FLK outlier show inconsistent allele-frequency	FLK outlier inconsistent in original population pairs
minTemp	chr8:23750000_23820000	70	xpehh	high	141 - 210	3.15 - 3.55	257 - 385	0.06 - 0.14	0.25 - 1.97	BEND5	overlapping FLK outlier show inconsistent allele-frequency	FLK outlier inconsistent in original population pairs
minTemp	chr8:23870000_23890000	20	xpehh	high	226 - 226	3.01 - 3.01	397 - 397	0.06 - 0.06	0.35 - 0.35	BEND5	0.0429502	no
minTemp	chr8:24330000_24350000	20	fst	low	132 - 132	1.59 - 1.59	273 - 273	0.32 - 0.32	5.8 - 5.8	RNF11	overlapping FLK outlier show inconsistent allele-frequency	FLK outlier inconsistent in original population pairs
minTemp	chr10:17810000_17830000	20	fst	low	196 - 196	2.02 - 2.02	319 - 319	0.29 - 0.29	5.27 - 5.27		overlapping FLK outlier show inconsistent allele-frequency	FLK outlier inconsistent in original population pairs
minTemp	chr10:18040000_18070000	30	xpehh	low	173 - 183	3.26 - 3.5	272 - 283	0.09 - 0.1	0.89 - 1.17	CHSY1, ENSGALG00000007248, PCSK6, SELENOS, SNRPA1	overlapping FLK outlier show inconsistent allele-frequency	FLK outlier inconsistent in original population pairs
minTemp	chr10:18140000_18180000	40	xpehh	low	192 - 245	3.01 - 3.24	292 - 392	0.16 - 0.19	2.36 - 3.15	ANKDD1A, CLPX, SPG21	overlapping FLK outlier show inconsistent allele-frequency	FLK outlier inconsistent in original population pairs
minTemp	chr12:3100000_3130000	30	xpehh	low	245 - 260	3.49 - 3.63	416 - 431	0.2 - 0.23	3.35 - 3.8	RAD54L2, RBM6	overlapping FLK outlier show inconsistent allele-frequency	FLK outlier inconsistent in original population pairs
minTemp	chr13:17070000_17100000	30	xpehh	low	215 - 224	3.06 - 3.16	337 - 371	0.12 - 0.14	1.53 - 1.91	FSTL4	overlapping FLK outlier show inconsistent allele-frequency	FLK outlier inconsistent in original population pairs
minTemp	chr13:17120000_17140000	20	xpehh	low	244 - 244	3 - 3	418 - 418	0.09 - 0.09	0.86 - 0.86	FSTL4	no significant FLK snp	yes	0.244444
minTemp	chr14:1620000_1640000	20	xpehh	low	120 - 120	3.01 - 3.01	257 - 257	0.24 - 0.24	4.12 - 4.12	NPTX2	overlapping FLK outlier show inconsistent allele-frequency	FLK outlier inconsistent in original population pairs
minTemp	chr14:3930000_3980000	50	fst	low	79 - 163	0.81 - 1.19	151 - 235	0.29 - 0.43	5.25 - 8.16	SDK1	0.0051475	yes	0.416667
minTemp	chr14:4880000_4910000	30	xpehh	low	190 - 200	3 - 3.4	344 - 355	0.17 - 0.21	2.73 - 3.43	MAP2K3	overlapping FLK outlier show inconsistent allele-frequency	FLK outlier inconsistent in original population pairs
minTemp	chr14:5120000_5180000	60	xpehh	low	168 - 251	3.2 - 3.56	322 - 372	0.19 - 0.21	3.09 - 3.42	COPS3, FLCN, MED9, NT5M, PLD6	overlapping FLK outlier show inconsistent allele-frequency	FLK outlier inconsistent in original population pairs
minTemp	chr14:7440000_7460000	20	fst	low	143 - 143	2.48 - 2.48	290 - 290	0.31 - 0.31	5.5 - 5.5		0.0027783	yes	0.3
minTemp	chr17:3850000_3870000	20	xpehh	low	145 - 145	3.03 - 3.03	332 - 332	0.13 - 0.13	1.85 - 1.85	ASTN2, ENSGALG00000025230 (MiRNA)	overlapping FLK outlier show inconsistent allele-frequency	FLK outlier inconsistent in original population pairs
minTemp	chr18:3690000_3770000	80	xpehh	low	168 - 237	3.01 - 3.21	271 - 451	0.12 - 0.17	1.52 - 2.68	CD7, ENSGALG00000054039 (LncRNA), SEPT9	0.0301189	yes	0.088889
minTemp	chr18:5090000_5190000	100	xpehh and/or fst	low	95 - 227	2.29 - 4.4	157 - 415	0.27 - 0.36	4.69 - 6.64	CA10, MBTD1, UTP18	1.18824e-05	yes	0.166667
minTemp	chr18:5680000_5710000	30	xpehh	low	169 - 176	3.25 - 3.34	319 - 352	0.22 - 0.28	3.75 - 4.98		overlapping FLK outlier show inconsistent allele-frequency	FLK outlier inconsistent in original population pairs
minTemp	chr18:6570000_6590000	20	xpehh	low	155 - 155	3.11 - 3.11	292 - 292	0.26 - 0.26	4.64 - 4.64	UTP6	0.00457933	yes	0.683333
minTemp	chr18:10410000_10510000	100	xpehh	low	52 - 179	3.05 - 3.67	127 - 345	0.09 - 0.18	1.02 - 2.95	CD300LG, ENSGALG00000019755, GRIN2C, NAT9, RAB37, SLC9A3R1, TMEM104, XYLT2	0.000503993	yes	0.255556
minTemp	chr18:10540000_10570000	30	xpehh	low	65 - 75	3.08 - 3.15	143 - 167	0.16 - 0.18	2.43 - 2.79	HID1, OTOP2, OTOP3, USH1G	overlapping FLK outlier show inconsistent allele-frequency	FLK outlier inconsistent in original population pairs
minTemp	chr19:7450000_7470000	20	xpehh	low	203 - 203	3.01 - 3.01	322 - 322	0.15 - 0.15	2.26 - 2.26	CLTC, PTRH2, VMP1	0.0113681	yes	0.25
minTemp	chr20:4510000_4550000	40	xpehh	low	89 - 230	3.23 - 3.31	241 - 384	0.16 - 0.19	2.42 - 3	ENSGALG00000046818 (LncRNA)	0.00159074	yes	0.405556
minTemp	chr20:4570000_4600000	30	fst	low	110 - 139	2.46 - 2.77	217 - 333	0.31 - 0.34	5.59 - 6.32	ENSGALG00000052811 (LncRNA)	0.00236808	yes	0.572222
minTemp	chr21:1990000_2010000	20	fst	low	154 - 154	0.24 - 0.24	218 - 218	0.28 - 0.28	5.06 - 5.06	ENSGALG00000021676, NADK, SLC35E2B	0.00471279	yes	0.072222
minTemp	chr21:3340000_3380000	40	xpehh	low	101 - 121	3.12 - 3.27	285 - 302	0.16 - 0.18	2.44 - 2.88	SPSB1	0.00585925	yes	0.411111
minTemp	chr21:5230000_5250000	20	xpehh	low	203 - 203	3.22 - 3.22	339 - 339	0.19 - 0.19	3.04 - 3.04	LRRC38	overlapping FLK outlier show inconsistent allele-frequency	FLK outlier inconsistent in original population pairs
minTemp	chr23:440000_460000	20	fst	low	169 - 169	0.96 - 0.96	303 - 303	0.3 - 0.3	5.39 - 5.39		overlapping FLK outlier show inconsistent allele-frequency	FLK outlier inconsistent in original population pairs
minTemp	chr23:2180000_2200000	20	fst	low	99 - 99	2.29 - 2.29	251 - 251	0.29 - 0.29	5.2 - 5.2	AHDC1	0.00389899	yes	0.405556
minTemp	chr23:2980000_3010000	30	xpehh	low	116 - 140	3.25 - 3.44	251 - 272	0.17 - 0.24	2.58 - 4.13	ENSGALG00000049526 (LncRNA), PTPRU	overlapping FLK outlier show inconsistent allele-frequency	FLK outlier inconsistent in original population pairs
minTemp	chr26:4160000_4180000	20	xpehh	low	97 - 97	3.08 - 3.08	207 - 207	0.24 - 0.24	4.17 - 4.17	TCP11	0.00261222	yes	0.338889
minTemp	chr27:5690000_5730000	40	xpehh	low	162 - 206	3.08 - 3.79	322 - 365	0.19 - 0.23	3 - 3.99	FAM117A, KAT7	overlapping FLK outlier show inconsistent allele-frequency	FLK outlier inconsistent in original population pairs
precDQ	chr1:9000000_9020000	20	fst	low	66 - 66	1.85 - 1.85	135 - 135	0.23 - 0.23	5.18 - 5.18		0.00674416	yes	0.25
precDQ	chr1:13780000_13800000	20	fst	low	127 - 127	0.59 - 0.59	209 - 209	0.22 - 0.22	5.03 - 5.03		6.68097e-05	yes	0.25
precDQ	chr1:15060000_15080000	20	xpehh	low	274 - 274	3.29 - 3.29	389 - 389	0.14 - 0.14	2.83 - 2.83	LAMB1, LAMB4	1.53507e-05	yes	0.55
precDQ	chr1:33810000_33830000	20	xpehh	high	269 - 269	3.05 - 3.05	402 - 402	0.1 - 0.1	1.78 - 1.78	RASSF3	0.00214836	yes	0.3
precDQ	chr1:52790000_52820000	30	fst	high	94 - 117	0.71 - 1.01	246 - 271	0.22 - 0.24	5.05 - 5.43	LARGE1	0.000327923	yes	0.35
precDQ	chr1:60010000_60030000	20	xpehh	low	238 - 238	3.31 - 3.31	335 - 335	0.04 - 0.04	0.27 - 0.27	ENSGALG00000048398 (LncRNA), IQSEC3	overlapping FLK outlier show inconsistent allele-frequency	FLK outlier inconsistent in original population pairs
precDQ	chr1:65410000_65440000	30	xpehh	low	145 - 175	3.16 - 3.24	222 - 273	0.06 - 0.07	0.81 - 1.16	BCAT1, ENSGALG00000048674	overlapping FLK outlier show inconsistent allele-frequency	FLK outlier inconsistent in original population pairs
precDQ	chr1:78060000_78080000	20	fst	high	148 - 148	1.65 - 1.65	248 - 248	0.22 - 0.22	5.05 - 5.05	C1R, CLSTN3, RBP5	1.45122e-05	yes	0.35
precDQ	chr1:81240000_81260000	20	fst	low	215 - 215	1.18 - 1.18	369 - 369	0.24 - 0.24	5.42 - 5.42	CASQ2	6.23576e-05	yes	0.3
precDQ	chr1:88290000_88330000	40	xpehh	low	144 - 182	3.37 - 3.93	365 - 405	0.12 - 0.16	2.46 - 3.48	BBX	0.000281184	yes	0.277778
precDQ	chr1:97320000_97340000	20	xpehh	low	114 - 114	3.3 - 3.3	292 - 292	0.15 - 0.15	3.21 - 3.21	ENSGALG00000054585 (LncRNA)	0.000317021	yes	0.3
precDQ	chr1:107790000_107810000	20	fst	low	61 - 61	1.41 - 1.41	205 - 205	0.22 - 0.22	5.04 - 5.04	ENSGALG00000050248 (LncRNA)	0.000297177	yes	0.25
precDQ	chr1:109700000_109730000	30	xpehh	low	181 - 191	3.15 - 3.18	314 - 366	0.09 - 0.14	1.74 - 2.98	DSCAM	0.000241495	yes	0.35
precDQ	chr1:109740000_109790000	50	xpehh	low	132 - 171	3.02 - 3.08	265 - 302	0.08 - 0.15	1.29 - 3.12	DSCAM, ENSGALG00000042372 (LncRNA), ENSGALG00000052898 (LncRNA)	0.000312552	yes	0.3
precDQ	chr1:110360000_110390000	30	xpehh/fst	low	240 - 270	2.98 - 3.21	382 - 395	0.18 - 0.22	4.11 - 5.12	ENSGALG00000051940 (LncRNA), RIPK4	1.72727e-05	yes	0.2
precDQ	chr1:111190000_111210000	20	fst	low	161 - 161	1.99 - 1.99	288 - 288	0.25 - 0.25	5.74 - 5.74		0.000149807	yes	0.35
precDQ	chr1:112350000_112370000	20	xpehh	low	188 - 188	3.02 - 3.02	435 - 435	0.06 - 0.06	0.8 - 0.8	FUNDC1	0.00610167	yes	0.25
precDQ	chr1:113640000_113670000	30	xpehh	low	117 - 179	3.2 - 3.76	217 - 310	0.06 - 0.11	0.78 - 2.16	ENSGALG00000046706 (LncRNA)	0.00254788	yes	0.1
precDQ	chr1:113700000_113720000	20	xpehh	low	134 - 134	3.22 - 3.22	287 - 287	0.13 - 0.13	2.7 - 2.7	BCOR	0.000108099	yes	0.35
precDQ	chr1:128020000_128040000	20	fst	low	82 - 82	2.31 - 2.31	113 - 113	0.22 - 0.22	5.01 - 5.01		0.00784973	no
precDQ	chr1:128240000_128260000	20	xpehh	low	53 - 53	3.04 - 3.04	88 - 88	0.09 - 0.09	1.67 - 1.67	NLGN4Y	overlapping FLK outlier show inconsistent allele-frequency	FLK outlier inconsistent in original population pairs
precDQ	chr1:130660000_130690000	30	xpehh	low	150 - 156	3.3 - 3.36	248 - 275	0.04 - 0.06	0.45 - 0.82		0.000331806	no
precDQ	chr1:134820000_134840000	20	xpehh	high	187 - 187	3.27 - 3.27	385 - 385	0.11 - 0.11	2.06 - 2.06	RFX8	0.000152185	yes	0.35
precDQ	chr1:153410000_153460000	50	fst	high	9 - 39	1.68 - 2.02	79 - 113	0.26 - 0.34	5.94 - 8.22		0.00048696	yes	0.15
precDQ	chr1:155020000_155060000	40	fst	low	90 - 120	0.2 - 0.35	253 - 267	0.23 - 0.24	5.2 - 5.51	ENSGALG00000051545 (LncRNA)	2.04609e-05	yes	0.25
precDQ	chr1:159570000_159590000	20	fst	low	100 - 100	1.17 - 1.17	172 - 172	0.22 - 0.22	5.1 - 5.1		8.65735e-05	yes	0.35
precDQ	chr1:159600000_159640000	40	fst	low	109 - 150	1.18 - 1.58	224 - 294	0.24 - 0.29	5.54 - 6.74		1.4944e-05	yes	0.35
precDQ	chr1:178310000_178340000	30	xpehh	high	191 - 217	3.02 - 3.23	305 - 305	0.07 - 0.08	1.17 - 1.27	ATP8A2	0.00142316	yes	0.25
precDQ	chr2:2960000_2990000	30	fst	low	183 - 217	1.9 - 1.95	255 - 351	0.23 - 0.24	5.38 - 5.58		2.53536e-05	yes	0.25
precDQ	chr2:5460000_5480000	20	fst	low	185 - 185	0.08 - 0.08	292 - 292	0.31 - 0.31	7.24 - 7.24	ENSGALG00000006072	4.77609e-05	yes	0.4
precDQ	chr2:10260000_10280000	20	xpehh	low	213 - 213	3.09 - 3.09	404 - 404	0.05 - 0.05	0.61 - 0.61	DIP2C	0.00105968	yes	0.15
precDQ	chr2:11620000_11650000	30	fst	high	77 - 113	0.85 - 1.07	141 - 181	0.24 - 0.24	5.42 - 5.45		0.000277212	yes	0.3
precDQ	chr2:12200000_12220000	20	fst	low	33 - 33	0.28 - 0.28	106 - 106	0.23 - 0.23	5.27 - 5.27		0.00145578	yes	0.25
precDQ	chr2:26940000_26970000	30	fst	low	150 - 160	0.48 - 0.53	203 - 210	0.23 - 0.23	5.15 - 5.38	ENSGALG00000050874 (LncRNA)	0.000480209	yes	0.05
precDQ	chr2:28010000_28040000	30	fst	low	101 - 133	1.4 - 1.51	263 - 319	0.23 - 0.24	5.19 - 5.42	AGMO, MEOX2	3.99173e-05	yes	0.1
precDQ	chr2:28060000_28080000	20	fst	low	68 - 68	1.13 - 1.13	175 - 175	0.23 - 0.23	5.34 - 5.34	MEOX2	4.05518e-05	yes	0.222222
precDQ	chr2:28120000_28210000	90	fst	low	42 - 82	0.69 - 1.73	108 - 194	0.23 - 0.27	5.4 - 6.35	ENSGALG00000054958 (LncRNA), ENSGALG00000027900 (5S_rRNA)	7.44434e-05	yes	0.35
precDQ	chr2:46360000_46380000	20	xpehh	high	166 - 166	3.09 - 3.09	348 - 348	0.05 - 0.05	0.55 - 0.55	ELMO1	0.00107452	yes	0.577778
precDQ	chr2:46670000_46690000	20	fst	high	189 - 189	2.39 - 2.39	422 - 422	0.24 - 0.24	5.48 - 5.48	ANLN, AOAH	0.00021674	yes	0.25
precDQ	chr2:55230000_55290000	60	xpehh	high	138 - 198	3.32 - 3.82	251 - 367	0.11 - 0.17	2.09 - 3.62	ENSGALG00000054801 (LncRNA), TNS3	3.66317e-05	yes	0.65
precDQ	chr2:95670000_95800000	130	fst	high	33 - 138	2.13 - 2.67	58 - 197	0.24 - 0.3	5.63 - 7.1		0.000174218	yes	0.5
precDQ	chr2:103790000_103820000	30	fst	low	140 - 156	1.13 - 1.4	178 - 210	0.25 - 0.26	5.84 - 6.11	gga-mir-1597, ZNF521	0.000787993	yes	0.2
precDQ	chr2:113980000_114020000	40	xpehh	high	125 - 167	3.14 - 3.3	215 - 267	0.05 - 0.14	0.67 - 2.82		0.00575589	yes	0.35
precDQ	chr2:114940000_114960000	20	xpehh	high	185 - 185	3.05 - 3.05	271 - 271	0.06 - 0.06	0.94 - 0.94	DNAJC5B	9.07348e-05	yes	0.2
precDQ	chr2:123760000_123780000	20	xpehh	low	59 - 59	3.1 - 3.1	123 - 123	0.01 - 0.01	-0.46 - -0.46		0.016043	yes	0.227778
precDQ	chr2:124060000_124150000	90	xpehh	low	80 - 205	3.01 - 3.47	282 - 442	0.06 - 0.14	0.91 - 2.83	ENSGALG00000049271 (LncRNA)	overlapping FLK outlier show inconsistent allele-frequency	FLK outlier inconsistent in original population pairs
precDQ	chr2:124380000_124410000	30	xpehh	low	257 - 273	3.09 - 3.13	405 - 413	0.02 - 0.03	-0.1 - 0.17		overlapping FLK outlier show inconsistent allele-frequency	FLK outlier inconsistent in original population pairs
precDQ	chr2:145640000_145670000	30	xpehh	high	160 - 222	3.43 - 3.46	322 - 353	0.12 - 0.13	2.41 - 2.71	AGO2, ENSGALG00000052658 (LncRNA), gga-mir-6572	0.00365181	yes	0.4
precDQ	chr3:1160000_1210000	50	fst	high	5 - 44	1.49 - 2.14	55 - 90	0.23 - 0.39	5.19 - 9.42	ENSGALG00000047366 (LncRNA)	0.000123972	yes	0.45
precDQ	chr3:5550000_5570000	20	xpehh	high	157 - 157	3.02 - 3.02	317 - 317	0.1 - 0.1	1.76 - 1.76	KIF16B	0.0016675	yes	0.45
precDQ	chr3:8430000_8450000	20	fst	low	233 - 233	0.7 - 0.7	399 - 399	0.22 - 0.22	5.05 - 5.05	GALNT14	8.41732e-05	yes	0.2
precDQ	chr3:19210000_19230000	20	xpehh	high	155 - 155	3.19 - 3.19	264 - 264	0.12 - 0.12	2.44 - 2.44	LYPLAL1	0.000640216	yes	0.3
precDQ	chr3:20090000_20110000	20	fst	low	83 - 83	1.58 - 1.58	152 - 152	0.23 - 0.23	5.31 - 5.31	ESRRG	0.00102406	yes	0.55
precDQ	chr3:39090000_39110000	20	xpehh	low	180 - 180	3.01 - 3.01	285 - 285	0.07 - 0.07	1.03 - 1.03	ENSGALG00000048291, ENSGALG00000050186, NTPCR	overlapping FLK outlier show inconsistent allele-frequency	FLK outlier inconsistent in original population pairs
precDQ	chr3:49700000_49720000	20	fst	high	168 - 168	0.63 - 0.63	293 - 293	0.27 - 0.27	6.24 - 6.24	FBXO5, MTRF1L	0.00188555	yes	0.25
precDQ	chr3:50830000_50860000	30	fst	low	79 - 84	0.65 - 1.05	255 - 271	0.23 - 0.24	5.27 - 5.58	ENSGALG00000047502 (LncRNA)	0.000306675	yes	0.55
precDQ	chr3:70090000_70160000	70	fst	low	42 - 57	0.98 - 1.61	74 - 124	0.23 - 0.29	5.22 - 6.9	ENSGALG00000051525, GRIK2	0.000584627	yes	0.2
precDQ	chr3:70280000_70300000	20	fst	low	143 - 143	1.34 - 1.34	186 - 186	0.23 - 0.23	5.19 - 5.19	GRIK2	0.000170713	yes	0.2
precDQ	chr3:70960000_71090000	130	xpehh	low	83 - 190	3.28 - 4.05	129 - 273	0.11 - 0.21	2.12 - 4.81	ENSGALG00000053011 (LncRNA), SIM1	overlapping FLK outlier show inconsistent allele-frequency	FLK outlier inconsistent in original population pairs
precDQ	chr3:71640000_71670000	30	fst	low	169 - 199	1.21 - 2.1	246 - 255	0.24 - 0.24	5.43 - 5.58	ENSGALG00000047943 (LncRNA), ENSGALG00000052916 (LncRNA)	0.000132546	yes	0.5
precDQ	chr3:71840000_72120000	280	xpehh and/or fst	low	21 - 179	3.01 - 3.75	96 - 315	0.05 - 0.24	0.62 - 5.67	ENSGALG00000034564 (LncRNA), ENSGALG00000049307 (LncRNA), gga-mir-12262	0.000408909	yes	0.2
precDQ	chr3:72130000_72150000	20	xpehh	low	81 - 81	3 - 3	147 - 147	0.06 - 0.06	0.95 - 0.95		0.029503	yes	0.15
precDQ	chr3:72220000_72340000	120	xpehh	low	69 - 148	3.01 - 3.63	108 - 248	0.04 - 0.22	0.37 - 4.92	ENSGALG00000036204 (LncRNA)	0.000271834	yes	0.2
precDQ	chr3:72360000_72540000	180	xpehh and/or fst	low	76 - 254	3.01 - 4.08	178 - 411	0.04 - 0.22	0.37 - 5.03	ENSGALG00000036204 (LncRNA), KLHL32, MMS22L	2.14657e-05	yes	0.15
precDQ	chr3:72840000_72880000	40	fst	low	119 - 165	2.79 - 2.86	210 - 276	0.24 - 0.32	5.61 - 7.71		1.55049e-05	yes	0.45
precDQ	chr3:73000000_73050000	50	fst	low	66 - 138	1.92 - 2.24	143 - 241	0.25 - 0.33	5.85 - 7.82	FUT9	1.90392e-05	yes	0.35
precDQ	chr3:73120000_73250000	130	xpehh and/or fst	low	76 - 291	1.85 - 3.19	159 - 497	0.22 - 0.43	4.95 - 10.42	MANEA, ENSGALG00000025686 (SnRNA; U6)	1.46299e-06	yes	0.3
precDQ	chr3:73300000_73390000	90	fst	low	36 - 100	2.84 - 2.95	132 - 174	0.22 - 0.31	5.03 - 7.42	ENSGALG00000046901 (LncRNA), ENSGALG00000050194	0.000293193	yes	0.1
precDQ	chr3:73530000_73840000	310	xpehh and/or fst	low	39 - 91	1.72 - 3.21	91 - 217	0.15 - 0.34	3.13 - 8.16	ENSGALG00000026577 (MiRNA)	3.66661e-05	yes	0.45
precDQ	chr3:73860000_73950000	90	xpehh and/or fst	low	42 - 138	2.92 - 3.4	87 - 238	0.12 - 0.32	2.37 - 7.56	EPHA7	3.01331e-05	yes	0.45
precDQ	chr3:73960000_73980000	20	fst	low	71 - 71	2 - 2	124 - 124	0.22 - 0.22	5 - 5	EPHA7, gga-mir-1677	0.000154799	yes	0.2
precDQ	chr3:74410000_74430000	20	fst	low	88 - 88	1.03 - 1.03	170 - 170	0.23 - 0.23	5.21 - 5.21		0.00108212	yes	0.3
precDQ	chr3:74450000_74470000	20	fst	low	72 - 72	1.33 - 1.33	137 - 137	0.24 - 0.24	5.42 - 5.42	ENSGALG00000047305 (MiRNA)	0.00179602	yes	0.2
precDQ	chr3:74490000_74510000	20	fst	low	62 - 62	1.72 - 1.72	123 - 123	0.23 - 0.23	5.21 - 5.21		0.000723815	yes	0.25
precDQ	chr3:78890000_78930000	40	xpehh	low	108 - 123	3.03 - 3.14	184 - 202	0.1 - 0.14	1.88 - 2.95		0.0081691	yes	0.1
precDQ	chr3:86030000_86060000	30	fst	high	55 - 59	0.73 - 0.81	112 - 116	0.22 - 0.23	5.08 - 5.39		2.40351e-05	yes	0.455556
precDQ	chr3:86680000_86780000	100	fst	high	231 - 263	0.64 - 1.87	319 - 464	0.25 - 0.34	5.7 - 8.09	BAG2, PRIM2, RAB23, ZNF451	2.392e-06	yes	0.6
precDQ	chr3:86780000_86800000	20	fst	low	263 - 263	0.74 - 0.74	395 - 395	0.28 - 0.28	6.58 - 6.58	ZNF451	1.77071e-05	yes	0.3
precDQ	chr3:87510000_87540000	30	fst	low	91 - 172	0.96 - 1.44	196 - 327	0.25 - 0.3	5.79 - 7.03	HMGCLL1	2.62336e-05	yes	0.3
precDQ	chr3:99060000_99080000	20	fst	low	216 - 216	2.35 - 2.35	336 - 336	0.23 - 0.23	5.16 - 5.16		0.000776032	yes	0.161111
precDQ	chr3:104340000_104370000	30	xpehh	low	169 - 252	3.35 - 3.37	392 - 462	0.09 - 0.11	1.62 - 2.27	NUMBL, IFT172, IFT172	overlapping FLK outlier show inconsistent allele-frequency	FLK outlier inconsistent in original population pairs
precDQ	chr3:106430000_106510000	80	xpehh and/or fst	low	157 - 238	2.12 - 3.25	300 - 399	0.14 - 0.29	2.99 - 6.81	MSRA	5.83643e-07	yes	0.35
precDQ	chr4:1350000_1420000	70	xpehh	low	162 - 308	3.26 - 3.95	359 - 491	0.06 - 0.1	0.86 - 1.98	CYSLTR1, ENSGALG00000004127, ENSGALG00000053473 (LncRNA), LPAR4	0.000660836	yes	0.25
precDQ	chr4:9970000_9990000	20	fst	high	121 - 121	0.58 - 0.58	249 - 249	0.24 - 0.24	5.59 - 5.59	ENSGALG00000052590 (LncRNA)	4.83153e-06	yes	0.25
precDQ	chr4:11090000_11110000	20	xpehh	low	181 - 181	3.07 - 3.07	420 - 420	0.07 - 0.07	1.15 - 1.15		0.00191789	yes	0.3
precDQ	chr4:11220000_11250000	30	xpehh	low	184 - 221	3.06 - 3.14	283 - 353	0.07 - 0.1	1.05 - 1.82	ENSGALG00000052786	overlapping FLK outlier show inconsistent allele-frequency	FLK outlier inconsistent in original population pairs
precDQ	chr4:14070000_14090000	20	xpehh	low	238 - 238	3.28 - 3.28	404 - 404	0.07 - 0.07	1.01 - 1.01		0.00432276	yes	0.35
precDQ	chr4:22570000_22600000	30	fst	low	147 - 204	0.14 - 0.14	217 - 245	0.24 - 0.28	5.43 - 6.48		0.00154698	yes	0.388888
precDQ	chr4:23350000_23430000	80	xpehh/fst	high	111 - 205	2.13 - 3.14	266 - 384	0.13 - 0.32	2.76 - 7.71	ENSGALG00000046688 (LncRNA), NPY1R, NPY5R, TMA16	0.00036923	yes	0.4
precDQ	chr4:27820000_27880000	60	fst	high	74 - 97	1.88 - 2.04	108 - 156	0.22 - 0.31	5.11 - 7.46	ENSGALG00000051876 (LncRNA)	0.00268988	yes	0.238889
precDQ	chr4:27890000_27910000	20	fst	high	84 - 84	2.05 - 2.05	123 - 123	0.24 - 0.24	5.43 - 5.43		0.00328917	yes	0.283333
precDQ	chr4:28120000_28140000	20	fst	high	86 - 86	2.14 - 2.14	120 - 120	0.23 - 0.23	5.21 - 5.21		0.000557099	yes	0.25
precDQ	chr4:28210000_28230000	20	fst	high	40 - 40	2.2 - 2.2	89 - 89	0.23 - 0.23	5.26 - 5.26	ENSGALG00000050821 (LncRNA), ENSGALG00000053850 (LncRNA)	0.00324465	yes	0.25
precDQ	chr4:28270000_28300000	30	fst	high	31 - 51	2.09 - 2.11	58 - 80	0.22 - 0.23	5.11 - 5.38	ENSGALG00000047082 (LncRNA)	0.00324465	yes	0.25
precDQ	chr4:28350000_28380000	30	fst	high	68 - 70	2.13 - 2.14	102 - 122	0.23 - 0.24	5.17 - 5.64		0.00375577	yes	0.3
precDQ	chr4:28490000_28520000	30	xpehh	high	43 - 55	3.02 - 3.11	148 - 150	0.15 - 0.16	3.3 - 3.43	ENSGALG00000048582 (LncRNA), ENSGALG00000054220 (LncRNA)	0.0257273	yes	0.1
precDQ	chr4:28770000_28870000	100	xpehh	high	138 - 208	3.15 - 3.49	269 - 369	0.07 - 0.14	1.02 - 2.95		0.00220858	yes	0.3
precDQ	chr4:29620000_29640000	20	xpehh	high	222 - 222	3.38 - 3.38	366 - 366	0.11 - 0.11	2.13 - 2.13	CLGN, ENSGALG00000048914 (LncRNA), SCOC	0.00402994	yes	0.15
precDQ	chr4:35180000_35200000	20	fst	low	241 - 241	2.46 - 2.46	371 - 371	0.23 - 0.23	5.24 - 5.24	FAM13A	0.000665101	yes	0.5
precDQ	chr4:43270000_43290000	20	xpehh	low	195 - 195	3.02 - 3.02	301 - 301	0.09 - 0.09	1.71 - 1.71	GALNT7	overlapping FLK outlier show inconsistent allele-frequency	FLK outlier inconsistent in original population pairs
precDQ	chr4:48300000_48320000	20	xpehh	high	191 - 191	3.16 - 3.16	302 - 302	0.14 - 0.14	2.93 - 2.93	ADGRL3	0.00433712	yes	0.4
precDQ	chr4:62850000_62870000	20	xpehh	high	213 - 213	3.22 - 3.22	442 - 442	0.02 - 0.02	-0.2 - -0.2	FGL1	0.00746376	no
precDQ	chr4:70510000_70530000	20	fst	low	137 - 137	0.86 - 0.86	235 - 235	0.26 - 0.26	5.96 - 5.96		0.000618462	yes	0.45
precDQ	chr4:74170000_74300000	130	xpehh and/or fst	low	76 - 165	1.32 - 3.06	148 - 234	0.22 - 0.31	5.08 - 7.46	ENSGALG00000046053 (LncRNA), ENSGALG00000048521 (LncRNA), ENSGALG00000050078 (LncRNA), ENSGALG00000051573 (LncRNA)	1.30037e-05	yes	0.55
precDQ	chr4:74430000_74540000	110	xpehh	low	118 - 216	3.02 - 3.42	213 - 351	0.1 - 0.22	1.79 - 4.92	ADGRA3, ENSGALG00000048082, ENSGALG00000054975 (LncRNA)	0.000408847	yes	0.422222
precDQ	chr4:74550000_74620000	70	xpehh	low	105 - 175	3.06 - 4.05	232 - 263	0.1 - 0.14	1.93 - 2.83	ENSGALG00000051973 (LncRNA), ENSGALG00000054975 (LncRNA)	0.00258099	yes	0.506944
precDQ	chr4:74650000_74670000	20	fst	low	158 - 158	1.96 - 1.96	250 - 250	0.26 - 0.26	6.04 - 6.04		0.000189003	yes	0.4
precDQ	chr4:89950000_89980000	30	xpehh	low	227 - 229	3.06 - 3.24	375 - 380	0.15 - 0.17	3.17 - 3.59	EXOC6B	3.739e-05	yes	0.3
precDQ	chr5:45810000_45830000	20	fst	high	182 - 182	0.08 - 0.08	219 - 219	0.23 - 0.23	5.41 - 5.41		0.00302015	yes	0.25
precDQ	chr6:2890000_2910000	20	xpehh	high	183 - 183	3 - 3	275 - 275	0.02 - 0.02	-0.19 - -0.19		no significant FLK snp	yes	0.3
precDQ	chr6:12510000_12530000	20	xpehh	high	253 - 253	3.04 - 3.04	375 - 375	0.08 - 0.08	1.27 - 1.27	CDH23, SLC29A3	0.000512172	yes	0.3
precDQ	chr6:21700000_21720000	20	fst	low	304 - 304	2.17 - 2.17	538 - 538	0.22 - 0.22	5.01 - 5.01	IDE, KIF11	0.000659412	yes	0.138889
precDQ	chr6:21780000_21810000	30	fst	low	221 - 243	1.56 - 1.63	367 - 448	0.31 - 0.32	7.32 - 7.73	MARCH5	1.68801e-05	yes	0.5
precDQ	chr6:21870000_21890000	20	fst	low	106 - 106	1.05 - 1.05	288 - 288	0.27 - 0.27	6.35 - 6.35	CPEB3	2.48853e-05	yes	0.6
precDQ	chr6:25040000_25070000	30	xpehh,fst	low	140 - 169	3.06 - 3.25	311 - 420	0.24 - 0.26	5.45 - 6.13	SLK	0.000146574	yes	0.45
precDQ	chr7:5670000_5690000	20	xpehh	low	203 - 203	3.07 - 3.07	346 - 346	0.09 - 0.09	1.6 - 1.6		0.00333503	no
precDQ	chr7:10350000_10370000	20	xpehh	low	160 - 160	3.02 - 3.02	270 - 270	0.05 - 0.05	0.65 - 0.65	PLCL1	0.00234554	yes	0.35
precDQ	chr7:12960000_12990000	30	xpehh	high	246 - 268	3.02 - 3.24	359 - 364	0.02 - 0.03	-0.29 - 0.15	ENSGALG00000046972 (LncRNA), PARD3B	0.00807808	yes	0.4
precDQ	chr7:14390000_14410000	20	fst	low	87 - 87	2.06 - 2.06	281 - 281	0.22 - 0.22	5.09 - 5.09	ENSGALG00000051682 (LncRNA)	0.0027595	yes	0.25
precDQ	chr7:29150000_29180000	30	xpehh	high	212 - 227	3.01 - 3.17	419 - 437	0.05 - 0.06	0.67 - 0.93	ENSGALG00000050982 (LncRNA), ENSGALG00000054456 (LncRNA)	0.000653051	yes	0.244444
precDQ	chr7:31030000_31090000	60	xpehh	low	113 - 186	3.09 - 3.34	310 - 358	0.13 - 0.18	2.59 - 3.86	THSD7B	0.00119183	yes	0.25
precDQ	chr7:33130000_33150000	20	xpehh	high	127 - 127	3.05 - 3.05	247 - 247	0.06 - 0.06	0.95 - 0.95	GTDC1	0.00375577	yes	0.45
precDQ	chr7:33280000_33310000	30	xpehh	high	144 - 158	3.44 - 3.51	309 - 317	0.14 - 0.18	2.81 - 3.88	ENSGALG00000053032 (LncRNA), ZEB2	0.000254939	yes	0.35
precDQ	chr7:34370000_34410000	40	xpehh	low	168 - 188	3.04 - 3.24	268 - 321	0.13 - 0.19	2.72 - 4.17	ENSGALG00000053295 (LncRNA)	1.05886e-05	yes	0.25
precDQ	chr7:35150000_35170000	20	xpehh	high	188 - 188	3.28 - 3.28	428 - 428	0.12 - 0.12	2.35 - 2.35	RIF1	4.6997e-05	yes	0.55
precDQ	chr7:35350000_35400000	50	xpehh/fst	high	228 - 263	1.48 - 3.49	412 - 452	0.2 - 0.25	4.49 - 5.69	CACNB4	2.41192e-06	yes	0.677778
precDQ	chr7:36100000_36120000	20	fst	low	158 - 158	0.64 - 0.64	325 - 325	0.23 - 0.23	5.33 - 5.33	GPD2	overlapping FLK outlier show inconsistent allele-frequency	FLK outlier inconsistent in original population pairs
precDQ	chr8:15370000_15440000	70	xpehh	low	147 - 251	3.21 - 3.67	257 - 376	0.08 - 0.2	1.37 - 4.4	LRRC8D, ZNF326	0.000589657	yes	0.2
precDQ	chr8:15640000_15660000	20	fst	high	223 - 223	0.26 - 0.26	342 - 342	0.25 - 0.25	5.93 - 5.93	ENSGALG00000052940 (LncRNA)	0.000843026	yes	0.3
precDQ	chr8:20280000_20300000	20	xpehh	low	184 - 184	3.06 - 3.06	260 - 260	0.17 - 0.17	3.62 - 3.62	PTPRF	0.000395177	yes	0.15
precDQ	chr8:20440000_20480000	40	xpehh	low	129 - 200	3.41 - 3.78	233 - 305	0.11 - 0.17	2.26 - 3.82	PTPRF	0.000351399	yes	0.25
precDQ	chr8:26030000_26060000	30	xpehh	low	249 - 259	3.01 - 3.07	381 - 403	0.15 - 0.18	3.1 - 3.97	ENSGALG00000049636 (LncRNA), PLPP3	0.000877001	yes	0.466667
precDQ	chr9:6290000_6310000	20	fst	high	162 - 162	0.14 - 0.14	290 - 290	0.24 - 0.24	5.49 - 5.49		0.000293529	yes	0.3
precDQ	chr9:12140000_12170000	30	xpehh	high	132 - 175	3.08 - 3.1	237 - 246	0.02 - 0.02	-0.22 - -0.13	ENSGALG00000049451 (LncRNA)	0.00255622	yes	0.4
precDQ	chr9:12490000_12570000	80	fst	low	34 - 103	0.2 - 0.79	163 - 265	0.23 - 0.36	5.28 - 8.61	AGTR1	0.000279808	yes	0.45
precDQ	chr10:20210000_20240000	30	xpehh	low	85 - 113	3.07 - 3.17	181 - 222	0.12 - 0.12	2.28 - 2.31	CTDSPL2	0.00131248	yes	0.4
precDQ	chr11:1090000_1140000	50	xpehh	low	159 - 268	3.07 - 3.38	293 - 415	0.07 - 0.11	1.15 - 2.21	CARMIL2, CTCFL, RIPOR1	0.00896255	yes	0.35
precDQ	chr11:1660000_1680000	20	fst	low	133 - 133	1.76 - 1.76	292 - 292	0.23 - 0.23	5.24 - 5.24	VAC14	1.49495e-05	yes	0.45
precDQ	chr11:12500000_12520000	20	fst	low	157 - 157	1.64 - 1.64	253 - 253	0.23 - 0.23	5.34 - 5.34		0.0153025	yes	0.5
precDQ	chr11:15360000_15380000	20	xpehh	low	291 - 291	3.49 - 3.49	447 - 447	0.09 - 0.09	1.62 - 1.62	ATMIN, CENPN, CMC2	overlapping FLK outlier show inconsistent allele-frequency	FLK outlier inconsistent in original population pairs
precDQ	chr11:18110000_18130000	20	xpehh,fst	low	163 - 163	3.32 - 3.32	268 - 268	0.24 - 0.24	5.58 - 5.58	BANP	0.000109699	yes	0.35
precDQ	chr12:17700000_17730000	30	xpehh	low	171 - 212	3.36 - 3.41	317 - 407	0.09 - 0.1	1.68 - 1.98	CHL1	0.00620061	no
precDQ	chr12:17880000_17910000	30	xpehh	low	133 - 222	3.77 - 3.79	302 - 362	0.07 - 0.09	1.16 - 1.5	ENSGALG00000052938	0.00214836	yes	0.15
precDQ	chr12:18080000_18110000	30	xpehh	low	129 - 131	3.08 - 3.18	296 - 313	0.1 - 0.13	1.91 - 2.55	ENSGALG00000046751 (LncRNA), ENSGALG00000050333 (LncRNA)	7.76088e-05	yes	0.25
precDQ	chr13:1310000_1330000	20	fst	low	115 - 115	0.48 - 0.48	176 - 176	0.23 - 0.23	5.16 - 5.16		0.000510946	yes	0.5
precDQ	chr13:5190000_5210000	20	xpehh	high	204 - 204	3 - 3	334 - 334	0.11 - 0.11	2.21 - 2.21	SLIT3	0.00424571	yes	0.15
precDQ	chr13:6520000_6570000	50	xpehh	high	112 - 153	3.01 - 3.39	213 - 253	0.08 - 0.11	1.33 - 2.19		0.00343101	yes	0.55
precDQ	chr13:7320000_7340000	20	fst	low	103 - 103	1.87 - 1.87	342 - 342	0.23 - 0.23	5.35 - 5.35	ENSGALG00000054885 (LncRNA)	0.000108099	yes	0.6
precDQ	chr13:17870000_17890000	20	xpehh	low	158 - 158	3.09 - 3.09	300 - 300	0.19 - 0.19	4.14 - 4.14	GNPDA1, NDFIP1, RNF14	0.000305317	yes	0.35
precDQ	chr14:9130000_9170000	40	xpehh	low	193 - 214	3.14 - 3.18	304 - 338	0.03 - 0.06	-0.01 - 0.82	ENSGALG00000007070, ENSGALG00000054272, IGSF6, METTL9	overlapping FLK outlier show inconsistent allele-frequency	FLK outlier inconsistent in original population pairs
precDQ	chr14:9930000_9960000	30	xpehh	low	237 - 271	3.07 - 3.27	389 - 418	0.14 - 0.17	2.94 - 3.66	ENSGALG00000047816 (LncRNA), ENSGALG00000050138 (LncRNA)	0.00583356	yes	0.4
precDQ	chr15:6790000_6810000	20	xpehh	high	198 - 198	3.31 - 3.31	332 - 332	0.05 - 0.05	0.58 - 0.58	FICD, SART3	overlapping FLK outlier show inconsistent allele-frequency	FLK outlier inconsistent in original population pairs
precDQ	chr15:10780000_10800000	20	xpehh	low	142 - 142	3.03 - 3.03	236 - 236	0.09 - 0.09	1.74 - 1.74		0.00652736	yes	0.266667
precDQ	chr17:8280000_8300000	20	xpehh	low	181 - 181	3.1 - 3.1	374 - 374	0.03 - 0.03	0.11 - 0.11	ENSGALG00000050011 (LncRNA), ENSGALG00000053422	no significant FLK snp	yes	0.05
precDQ	chr17:8460000_8480000	20	xpehh	low	172 - 172	3.24 - 3.24	292 - 292	0.08 - 0.08	1.36 - 1.36	CAMSAP1, gga-mir-1465, UBAC1	0.00246928	yes	0.2
precDQ	chr17:9440000_9520000	80	fst	low	42 - 72	0.38 - 0.88	62 - 91	0.24 - 0.36	5.51 - 8.6	DENND1A, ENSGALG00000049802 (LncRNA), ENSGALG00000026417 (ncRNA), ENSGALG00000028552 (ncRNA)	0.000205893	yes	0.2
precDQ	chr18:9860000_9900000	40	xpehh	high	120 - 128	3.2 - 3.61	203 - 214	0.07 - 0.14	1.2 - 3.04	AFMID, ARL16, ENSGALG00000019795 (LncRNA), ENSGALG00000038671, GCGR, HGS, MRPL12, SLC25A10, SYNGR2, TK1, TMC6	0.00211774	yes	0.45
precDQ	chr19:940000_960000	20	fst	high	202 - 202	0.72 - 0.72	314 - 314	0.23 - 0.23	5.38 - 5.38	ELN	0.000356823	yes	0.3
precDQ	chr19:1810000_1850000	40	xpehh	low	81 - 135	3.09 - 3.53	227 - 271	0.18 - 0.21	3.85 - 4.82	AUTS2	1.62079e-06	no
precDQ	chr19:7450000_7480000	30	xpehh	high	249 - 267	3.13 - 3.48	325 - 365	0.06 - 0.07	0.96 - 1.2	CLTC, PTRH2, VMP1	0.00734686	yes	0.25
precDQ	chr20:1090000_1110000	20	fst	high	228 - 228	1.05 - 1.05	297 - 297	0.23 - 0.23	5.31 - 5.31	CPNE1, RBM12	0.000317021	yes	0.5
precDQ	chr21:530000_570000	40	xpehh	high	131 - 201	3.25 - 3.4	253 - 318	0.19 - 0.21	4.13 - 4.7	DNAJC11, ENSGALG00000033569, KLHL21, PHF13	0.000171964	yes	0.55
precDQ	chr22:2620000_2650000	30	xpehh	high	26 - 40	3.48 - 3.57	73 - 113	0.05 - 0.11	0.6 - 2.02	FGFR1, LETM2, NSD3	3.043e-06	yes	0.75
precDQ	chr23:4350000_4400000	50	xpehh	low	104 - 213	3.3 - 3.63	220 - 343	0.12 - 0.15	2.32 - 3.3	AGO1, AGO4, C1orf216, CLSPN	2.32356e-05	yes	0.4
precDQ	chr26:3940000_3960000	20	fst	low	226 - 226	1.56 - 1.56	339 - 339	0.22 - 0.22	5.03 - 5.03	ENSGALG00000002170, ENSGALG00000054224	2.17084e-05	yes	0.3
precDQ	chr27:4280000_4330000	50	xpehh	high	222 - 240	3.04 - 3.29	337 - 380	0.05 - 0.09	0.64 - 1.66		0.00403852	yes	0.25
precDQ	chr28:1890000_1910000	20	xpehh	high	157 - 157	3.11 - 3.11	305 - 305	0.13 - 0.13	2.64 - 2.64	ADAMTS10	0.000106712	yes	0.4
precDQ	chr33:5260000_5280000	20	xpehh	high	180 - 180	3.16 - 3.16	298 - 298	0.03 - 0.03	0.02 - 0.02	ENSGALG00000043689, KRT5	overlapping FLK outlier show inconsistent allele-frequency	FLK outlier inconsistent in original population pairs
precSeasonality	chr1:450000_490000	40	xpehh	low	108 - 144	3.06 - 3.29	461 - 526	0.06 - 0.11	0.76 - 2.18	ENSGALG00000033919	0.0118551	no
precSeasonality	chr1:12910000_12940000	30	fst	low	177 - 191	2.76 - 2.77	294 - 366	0.22 - 0.27	5.18 - 6.61	ENSGALG00000008309, FAM185A, FGL2	0.000637008	yes	0.5
precSeasonality	chr1:13950000_13970000	20	fst	high	152 - 152	0.56 - 0.56	225 - 225	0.21 - 0.21	5.03 - 5.03	KMT2E, SRPK2	0.00251733	yes	0.3
precSeasonality	chr1:16040000_16060000	20	xpehh	low	157 - 157	3.04 - 3.04	326 - 326	0.07 - 0.07	1.26 - 1.26	ENSGALG00000054287	0.0185175	yes	0.3
precSeasonality	chr1:19670000_19690000	20	fst	high	156 - 156	0.28 - 0.28	191 - 191	0.23 - 0.23	5.45 - 5.45		0.00704268	yes	0.2
precSeasonality	chr1:24350000_24370000	20	fst	high	185 - 185	1.5 - 1.5	274 - 274	0.22 - 0.22	5.29 - 5.29		0.0154973	yes	0.4
precSeasonality	chr1:27410000_27490000	80	xpehh	high	113 - 253	3 - 3.55	197 - 412	0.02 - 0.1	-0.19 - 1.84	IMMP2L	overlapping FLK outlier show inconsistent allele-frequency	FLK outlier inconsistent in original population pairs
precSeasonality	chr1:27560000_27660000	100	xpehh	high	115 - 185	3.31 - 4	177 - 327	0.06 - 0.14	0.83 - 3.15	IMMP2L, LRRN3	0.00783287	yes	0.05
precSeasonality	chr1:52400000_52450000	50	fst	low	237 - 290	2.04 - 2.35	383 - 450	0.23 - 0.3	5.46 - 7.39	ENSGALG00000036131 (LncRNA)	0.0023959	yes	0.45
precSeasonality	chr1:81890000_81930000	40	xpehh	low	152 - 196	3.12 - 3.66	306 - 352	0.12 - 0.16	2.62 - 3.63		0.000988023	yes	0.2
precSeasonality	chr1:105230000_105250000	20	xpehh	high	144 - 144	3.01 - 3.01	401 - 401	0.06 - 0.06	0.9 - 0.9	ENSGALG00000027781 (ncRNA)	0.0250367	yes	0.15
precSeasonality	chr1:134820000_134840000	20	xpehh	low	202 - 202	3.16 - 3.16	385 - 385	0.13 - 0.13	2.8 - 2.8	RFX8	0.00146728	yes	0.6
precSeasonality	chr1:137260000_137280000	20	xpehh	high	211 - 211	3.07 - 3.07	368 - 368	0.02 - 0.02	-0.18 - -0.18	ENSGALG00000049876 (LncRNA), ENSGALG00000052777 (LncRNA)	no significant FLK snp	FLK outlier inconsistent in original population pairs
precSeasonality	chr1:147500000_147530000	30	xpehh	low	251 - 281	3.24 - 3.44	411 - 440	0.1 - 0.11	2.03 - 2.28	CLDN10	overlapping FLK outlier show inconsistent allele-frequency	FLK outlier inconsistent in original population pairs
precSeasonality	chr1:157150000_157170000	20	xpehh	high	179 - 179	3.06 - 3.06	342 - 342	0.1 - 0.1	1.96 - 1.96	KLF12	overlapping FLK outlier show inconsistent allele-frequency	FLK outlier inconsistent in original population pairs
precSeasonality	chr1:164020000_164060000	40	fst	high	80 - 103	1.03 - 1.32	153 - 178	0.26 - 0.28	6.46 - 6.84	ENSGALG00000050284 (LncRNA)	0.0047932	yes	0.45
precSeasonality	chr1:167460000_167510000	50	xpehh	high	225 - 275	3.14 - 3.89	392 - 470	0.03 - 0.05	-0.07 - 0.61	ENSGALG00000017789 (5S_rRNA), VWA8	overlapping FLK outlier show inconsistent allele-frequency	FLK outlier inconsistent in original population pairs
precSeasonality	chr1:178310000_178340000	30	xpehh	low	171 - 207	3.06 - 3.23	296 - 318	0.07 - 0.11	1.2 - 2.13	ATP8A2	overlapping FLK outlier show inconsistent allele-frequency	FLK outlier inconsistent in original population pairs
precSeasonality	chr1:185880000_185920000	40	xpehh	high	149 - 196	3.16 - 3.33	254 - 331	0.01 - 0.03	-0.64 - -0.07	ENSGALG00000047983 (LncRNA), ENSGALG00000054022 (LncRNA)	overlapping FLK outlier show inconsistent allele-frequency	FLK outlier inconsistent in original population pairs
precSeasonality	chr2:9330000_9360000	30	xpehh	high	164 - 195	3.16 - 3.3	255 - 271	0.05 - 0.05	0.46 - 0.6	PTPRN2	overlapping FLK outlier show inconsistent allele-frequency	FLK outlier inconsistent in original population pairs
precSeasonality	chr2:9730000_9750000	20	xpehh	high	223 - 223	3.02 - 3.02	345 - 345	0.1 - 0.1	1.92 - 1.92	VIPR2	0.00326773	yes	0.6
precSeasonality	chr2:28140000_28200000	60	fst	high	43 - 83	0.72 - 0.84	122 - 200	0.23 - 0.25	5.65 - 6.04	ENSGALG00000054958 (LncRNA)	0.014398	yes	0.45
precSeasonality	chr2:54120000_54140000	20	xpehh	low	126 - 126	3.02 - 3.02	186 - 186	0.04 - 0.04	0.24 - 0.24	CNTNAP2	0.0122668	yes	0.5
precSeasonality	chr2:55230000_55300000	70	xpehh and/or fst	low	141 - 238	2.47 - 3.32	246 - 363	0.13 - 0.32	2.78 - 7.87	ENSGALG00000054801 (LncRNA), TNS3	0.00178384	yes	0.65
precSeasonality	chr2:56080000_56100000	20	xpehh	high	205 - 205	3.08 - 3.08	302 - 302	0.1 - 0.1	1.94 - 1.94	RBFA	0.0275937	yes	0.3
precSeasonality	chr2:63890000_63930000	40	fst	high	94 - 195	2.26 - 2.62	239 - 301	0.23 - 0.24	5.48 - 5.8	ENSGALG00000049311 (LncRNA)	0.00801693	yes	0.45
precSeasonality	chr2:68700000_68740000	40	xpehh	high	122 - 245	3 - 3.24	225 - 368	0.05 - 0.11	0.62 - 2.15	ENSGALG00000053182 (LncRNA)	0.00119788	yes	0.5
precSeasonality	chr2:69270000_69290000	20	xpehh	high	87 - 87	3.05 - 3.05	174 - 174	0.14 - 0.14	3.17 - 3.17	CDH6	0.00524206	yes	0.35
precSeasonality	chr2:92020000_92050000	30	xpehh	low	220 - 282	3.2 - 3.21	348 - 403	0.1 - 0.15	2.07 - 3.33		overlapping FLK outlier show inconsistent allele-frequency	FLK outlier inconsistent in original population pairs
precSeasonality	chr2:94060000_94080000	20	fst	high	67 - 67	0.04 - 0.04	119 - 119	0.22 - 0.22	5.25 - 5.25	CCDC102B	0.00328535	yes	0.25
precSeasonality	chr2:94690000_94740000	50	fst	high	49 - 124	0.81 - 1.2	117 - 214	0.21 - 0.23	5.06 - 5.45		0.000665533	yes	0.444444
precSeasonality	chr2:95600000_95660000	60	fst	low	63 - 91	1.19 - 2.1	111 - 147	0.21 - 0.28	5.09 - 6.97		0.000881009	yes	0.7
precSeasonality	chr2:95750000_95770000	20	fst	low	21 - 21	1.31 - 1.31	45 - 45	0.36 - 0.36	9.05 - 9.05		0.000798627	yes	0.7
precSeasonality	chr2:95830000_95850000	20	fst	low	86 - 86	0.16 - 0.16	150 - 150	0.22 - 0.22	5.32 - 5.32		0.00453394	yes	0.55
precSeasonality	chr2:95860000_95890000	30	fst	low	110 - 111	0.58 - 0.6	163 - 163	0.23 - 0.24	5.46 - 5.71	ENSGALG00000050654 (LncRNA)	0.00221291	yes	0.55
precSeasonality	chr2:95910000_95930000	20	fst	low	96 - 96	0.97 - 0.97	163 - 163	0.28 - 0.28	6.9 - 6.9	ENSGALG00000050654 (LncRNA)	0.0024292	yes	0.55
precSeasonality	chr2:96920000_96950000	30	xpehh	low	280 - 331	3.11 - 3.29	379 - 418	0.08 - 0.09	1.3 - 1.65	CEP192	0.00170389	yes	0.116667
precSeasonality	chr2:102480000_102500000	20	xpehh	low	310 - 310	3 - 3	501 - 501	0.04 - 0.04	0.19 - 0.19	MIB1	overlapping FLK outlier show inconsistent allele-frequency	FLK outlier inconsistent in original population pairs
precSeasonality	chr2:103460000_103550000	90	xpehh	low	91 - 241	3.02 - 3.73	205 - 374	0.08 - 0.16	1.33 - 3.66	ENSGALG00000049694 (LncRNA)	0.000833675	yes	0.15
precSeasonality	chr2:104260000_104320000	60	xpehh	low	190 - 245	3.37 - 3.81	304 - 394	0.06 - 0.09	0.86 - 1.68	KCTD1	0.0126023	yes	0.15
precSeasonality	chr2:114000000_114100000	100	xpehh and/or fst	low	87 - 152	3.02 - 3.65	170 - 239	0.12 - 0.23	2.41 - 5.49	ENSGALG00000053888 (LncRNA)	0.00943678	yes	0.35
precSeasonality	chr2:146340000_146390000	50	xpehh	low	169 - 294	3.25 - 3.53	301 - 371	0.07 - 0.14	1.24 - 3.07		overlapping FLK outlier show inconsistent allele-frequency	FLK outlier inconsistent in original population pairs
precSeasonality	chr2:146690000_146710000	20	fst	low	121 - 121	0.31 - 0.31	195 - 195	0.21 - 0.21	5.07 - 5.07		0.00925337	yes	0.3
precSeasonality	chr2:146890000_146920000	30	fst	low	102 - 122	0.54 - 0.63	169 - 213	0.28 - 0.29	6.95 - 7.05	TSNARE1	0.00959694	yes	0.2
precSeasonality	chr2:148130000_148170000	40	fst	high	208 - 234	2.23 - 2.32	337 - 360	0.24 - 0.26	5.82 - 6.39	ENSGALG00000028660 (MiRNA), ENSGALG00000047330 (LncRNA)	0.00240803	yes	0.533333
precSeasonality	chr2:148190000_148210000	20	xpehh	high	245 - 245	3.17 - 3.17	439 - 439	0.16 - 0.16	3.68 - 3.68	ENSGALG00000048947 (LncRNA)	0.00608322	yes	0.65
precSeasonality	chr2:148240000_148260000	20	fst	high	184 - 184	1.41 - 1.41	399 - 399	0.22 - 0.22	5.15 - 5.15	ENSGALG00000048947 (LncRNA)	0.000168871	yes	0.6
precSeasonality	chr3:1160000_1210000	50	fst	low	7 - 42	1.85 - 2.58	63 - 92	0.25 - 0.38	5.93 - 9.63	ENSGALG00000047366 (LncRNA)	0.00569362	yes	0.4
precSeasonality	chr3:2860000_2880000	20	fst	low	77 - 77	0.68 - 0.68	141 - 141	0.24 - 0.24	5.84 - 5.84		0.00132439	yes	0.75
precSeasonality	chr3:5540000_5570000	30	xpehh	low	157 - 165	3.23 - 3.41	266 - 315	0.15 - 0.17	3.37 - 3.84	KIF16B	0.00252275	yes	0.65
precSeasonality	chr3:18250000_18310000	60	fst	low	120 - 197	0.16 - 0.43	223 - 284	0.21 - 0.24	5.01 - 5.79	ENSGALG00000052742 (LncRNA)	0.000504318	yes	0.25
precSeasonality	chr3:20080000_20110000	30	fst	high	80 - 156	1.46 - 1.97	152 - 226	0.23 - 0.29	5.55 - 7.06	ESRRG	0.0122296	yes	0.227778
precSeasonality	chr3:20220000_20240000	20	fst	high	115 - 115	0.18 - 0.18	179 - 179	0.21 - 0.21	5.06 - 5.06	ESRRG	0.0205975	yes	0.5
precSeasonality	chr3:21940000_21970000	30	fst	high	101 - 102	1.1 - 1.51	186 - 298	0.33 - 0.43	8.19 - 10.95	ATF3, gga-mir-1649, TMEM206	0.0011842	yes	0.561111
precSeasonality	chr3:32600000_32620000	20	fst	low	162 - 162	0.56 - 0.56	249 - 249	0.22 - 0.22	5.12 - 5.12	ENSGALG00000035137 (LncRNA)	0.00133023	yes	0.55
precSeasonality	chr3:50820000_50860000	40	fst	high	75 - 82	0.75 - 2.34	229 - 266	0.24 - 0.29	5.83 - 7.09	ENSGALG00000047502 (LncRNA)	0.00472986	yes	0.7
precSeasonality	chr3:50890000_50920000	30	fst	high	45 - 45	1.43 - 1.87	237 - 238	0.22 - 0.24	5.25 - 5.68	ENSGALG00000049389 (LncRNA)	0.00593495	yes	0.45
precSeasonality	chr3:70960000_70980000	20	xpehh	high	140 - 140	3.07 - 3.07	272 - 272	0.09 - 0.09	1.74 - 1.74	SIM1	0.00295498	yes	0.3
precSeasonality	chr3:71640000_71660000	20	fst	high	141 - 141	2.14 - 2.14	274 - 274	0.22 - 0.22	5.23 - 5.23	ENSGALG00000047943 (LncRNA), ENSGALG00000052916 (LncRNA)	0.00629034	yes	0.45
precSeasonality	chr3:76730000_76760000	30	fst	high	215 - 226	1.99 - 2.98	305 - 346	0.26 - 0.27	6.38 - 6.66		0.000168871	yes	0.572222
precSeasonality	chr3:78860000_78890000	30	xpehh	high	218 - 253	3.02 - 3.05	280 - 343	0.08 - 0.1	1.52 - 1.91		overlapping FLK outlier show inconsistent allele-frequency	FLK outlier inconsistent in original population pairs
precSeasonality	chr3:80440000_80480000	40	xpehh	high	159 - 188	3.13 - 3.37	317 - 343	0.14 - 0.17	2.93 - 3.78	IMPG1, MYO6	0.00604837	yes	0.2
precSeasonality	chr3:85880000_85900000	20	fst	low	81 - 81	2.06 - 2.06	171 - 171	0.23 - 0.23	5.63 - 5.63	ENSGALG00000047770 (miRNA)	0.0193786	yes	0.65
precSeasonality	chr3:85990000_86100000	110	fst	low	42 - 127	0.85 - 2.15	128 - 272	0.22 - 0.3	5.38 - 7.41	KHDRBS2	0.000158177	yes	0.75
precSeasonality	chr3:86110000_86170000	60	fst	low	34 - 127	0.17 - 0.37	99 - 230	0.22 - 0.28	5.32 - 6.93	KHDRBS2	0.00130756	yes	0.55
precSeasonality	chr3:86680000_86770000	90	fst	low	214 - 278	0.83 - 1.86	376 - 479	0.22 - 0.32	5.34 - 7.94	BAG2, PRIM2, RAB23	0.000532623	yes	0.25
precSeasonality	chr3:96570000_96590000	20	xpehh	high	247 - 247	3.12 - 3.12	387 - 387	0.07 - 0.07	1.17 - 1.17		overlapping FLK outlier show inconsistent allele-frequency	FLK outlier inconsistent in original population pairs
precSeasonality	chr3:99080000_99100000	20	xpehh	high	141 - 141	3.25 - 3.25	203 - 203	0.11 - 0.11	2.2 - 2.2		0.0195252	yes	0.05
precSeasonality	chr3:100050000_100070000	20	xpehh	high	170 - 170	3.11 - 3.11	246 - 246	0.1 - 0.1	2.08 - 2.08	VSNL1	0.0297301	yes	0.4375
precSeasonality	chr3:100240000_100270000	30	xpehh	high	175 - 195	3.15 - 3.18	300 - 309	0.07 - 0.08	1.02 - 1.47	KCNS3	0.0114386	yes	0.1
precSeasonality	chr3:100370000_100390000	20	xpehh	high	156 - 156	3.07 - 3.07	311 - 311	0.13 - 0.13	2.78 - 2.78		no significant FLK snp	yes	0.215278
precSeasonality	chr3:108260000_108280000	20	xpehh	high	190 - 190	3.08 - 3.08	347 - 347	0.06 - 0.06	0.95 - 0.95	TFAP2D	overlapping FLK outlier show inconsistent allele-frequency	FLK outlier inconsistent in original population pairs
precSeasonality	chr4:650000_670000	20	fst	high	147 - 147	1.71 - 1.71	211 - 211	0.24 - 0.24	5.84 - 5.84		0.00289434	yes	0.55
precSeasonality	chr4:2730000_2750000	20	xpehh,fst	high	250 - 250	3.19 - 3.19	455 - 455	0.21 - 0.21	5.09 - 5.09	HTR2C	0.000343897	yes	0.6
precSeasonality	chr4:11090000_11110000	20	xpehh	high	217 - 217	3.08 - 3.08	422 - 422	0.05 - 0.05	0.66 - 0.66		0.0434659	yes	0.144444
precSeasonality	chr4:26940000_27010000	70	xpehh	low	64 - 101	3.05 - 3.12	160 - 207	0.06 - 0.07	0.74 - 1.07		overlapping FLK outlier show inconsistent allele-frequency	FLK outlier inconsistent in original population pairs
precSeasonality	chr4:28270000_28360000	90	xpehh	low	21 - 77	3.02 - 3.39	59 - 141	0.06 - 0.15	0.78 - 3.23	ENSGALG00000047082 (LncRNA)	no significant FLK snp	yes	0.2
precSeasonality	chr4:28380000_28450000	70	xpehh	low	22 - 58	3.08 - 3.23	122 - 176	0.06 - 0.08	0.8 - 1.48		no significant FLK snp	yes	0.222222
precSeasonality	chr4:30270000_30290000	20	fst	high	226 - 226	2.48 - 2.48	290 - 290	0.24 - 0.24	5.79 - 5.79	INPP4B	0.00215959	yes	0.55
precSeasonality	chr4:41990000_42020000	30	fst	high	56 - 59	0.85 - 0.9	67 - 92	0.22 - 0.26	5.23 - 6.25	ENSGALG00000047221 (LncRNA), ENSGALG00000049124	0.0249354	yes	0.55
precSeasonality	chr4:60250000_60290000	40	xpehh and/or fst	low	157 - 201	3.47 - 3.75	229 - 294	0.14 - 0.22	3.03 - 5.14	ENSGALG00000049121 (LncRNA)	0.00335711	yes	0.55
precSeasonality	chr4:60950000_60980000	30	xpehh	low	256 - 285	3 - 3.16	384 - 420	0.12 - 0.12	2.47 - 2.5	BDH2, CISD2, SLC9B2	0.0111935	yes	0.4
precSeasonality	chr4:61240000_61270000	30	xpehh	low	235 - 284	3.12 - 3.28	379 - 423	0.08 - 0.08	1.33 - 1.37		no significant FLK snp	yes	0.35
precSeasonality	chr4:74180000_74240000	60	fst	high	106 - 145	1.25 - 2.66	164 - 234	0.29 - 0.3	7.05 - 7.53	ENSGALG00000046053 (LncRNA), ENSGALG00000048521 (LncRNA), ENSGALG00000050078 (LncRNA)	0.00136537	yes	0.422222
precSeasonality	chr4:74250000_74360000	110	xpehh and/or fst	high	67 - 125	1.88 - 3.2	137 - 229	0.08 - 0.28	1.5 - 6.81	ENSGALG00000046053 (LncRNA), ENSGALG00000051573 (LncRNA)	0.00416277	yes	0.45
precSeasonality	chr4:74400000_74510000	110	fst	high	107 - 207	2.98 - 4.13	180 - 342	0.14 - 0.24	3.06 - 5.8	ADGRA3, ENSGALG00000047968, ENSGALG00000048082	0.0120974	yes	0.55
precSeasonality	chr4:74710000_74740000	30	fst	high	178 - 252	1.71 - 2.19	256 - 305	0.21 - 0.22	5.1 - 5.12		0.0225814	yes	0.1
precSeasonality	chr4:75070000_75090000	20	xpehh	high	118 - 118	3.01 - 3.01	284 - 284	0.09 - 0.09	1.55 - 1.55	SLIT2	no significant FLK snp	yes	0.3
precSeasonality	chr4:75150000_75170000	20	xpehh	high	126 - 126	3.01 - 3.01	248 - 248	0.08 - 0.08	1.43 - 1.43	SLIT2	no significant FLK snp	yes	0.4
precSeasonality	chr4:75660000_75780000	120	xpehh	high	114 - 174	3.05 - 3.85	155 - 280	0.02 - 0.17	-0.14 - 3.77	ENSGALG00000047307 (LncRNA), ENSGALG00000052764 (LncRNA), NCAPG	0.0114211	yes	0.45
precSeasonality	chr4:77500000_77530000	30	xpehh	high	85 - 123	3.03 - 3.12	194 - 228	0.04 - 0.1	0.28 - 1.99	ENSGALG00000052609 (MiRNA), RAB28	0.00426612	yes	0.1
precSeasonality	chr4:81570000_81590000	20	xpehh	high	153 - 153	3.17 - 3.17	309 - 309	0.12 - 0.12	2.45 - 2.45	ADRA2C	0.0179051	yes	0.2
precSeasonality	chr4:89960000_89980000	20	xpehh	high	235 - 235	3.01 - 3.01	380 - 380	0.14 - 0.14	3.13 - 3.13	EXOC6B	0.00126933	yes	0.4
precSeasonality	chr4:90310000_90340000	30	xpehh	high	143 - 171	3.02 - 3.14	263 - 289	0.05 - 0.07	0.5 - 1.01		overlapping FLK outlier show inconsistent allele-frequency	FLK outlier inconsistent in original population pairs
precSeasonality	chr5:2310000_2330000	20	fst	high	45 - 45	1.7 - 1.7	109 - 109	0.25 - 0.25	6.03 - 6.03	PRMT3	0.00825554	yes	0.35
precSeasonality	chr5:12750000_12790000	40	xpehh	low	289 - 306	3.15 - 3.28	422 - 452	0.05 - 0.1	0.68 - 1.93	LDHA, TSG101, UEVLD	0.0180619	yes	0.3
precSeasonality	chr5:12800000_12820000	20	xpehh	low	223 - 223	3.02 - 3.02	393 - 393	0.16 - 0.16	3.51 - 3.51	SPTY2D1	0.00277727	yes	0.55
precSeasonality	chr5:21780000_21800000	20	fst	high	142 - 142	2.24 - 2.24	282 - 282	0.21 - 0.21	5.09 - 5.09		0.0156996	yes	0.5
precSeasonality	chr5:28910000_28970000	60	xpehh	low	167 - 340	3.04 - 3.34	329 - 490	0.1 - 0.15	2.06 - 3.37	ENSGALG00000051208 (LncRNA), RAD51B, TMEM229B	0.00464732	yes	0.65
precSeasonality	chr5:35390000_35410000	20	fst	high	103 - 103	1.2 - 1.2	158 - 158	0.21 - 0.21	5.03 - 5.03	NPAS3, ENSGALG00000025613 (ncRNA)	0.0267845	yes	0.15
precSeasonality	chr5:40460000_40570000	110	fst	high	5 - 103	0.34 - 2.01	133 - 203	0.22 - 0.36	5.16 - 9.04	NRXN3	overlapping FLK outlier show inconsistent allele-frequency	FLK outlier inconsistent in original population pairs
precSeasonality	chr5:43730000_43750000	20	xpehh	low	251 - 251	3.44 - 3.44	424 - 424	0.11 - 0.11	2.15 - 2.15	FOXN3	0.00619098	yes	0.35
precSeasonality	chr5:48710000_49000000	290	xpehh	high	25 - 205	3.11 - 3.89	153 - 397	0.03 - 0.13	-0.03 - 2.87	BEGAIN, ENSGALG00000050163 (miRNA), ENSGALG00000052029 (LncRNA), SLC25A29, SLC25A47, WARS, WDR25, YY1	0.00193535	yes	0.5
precSeasonality	chr5:49070000_49190000	120	xpehh	high	30 - 218	3.02 - 3.58	92 - 281	0.04 - 0.09	0.21 - 1.79	DLK1, ENSGALG00000047452 (LncRNA), ENSGALG00000047870 (LncRNA), ENSGALG00000053427 (LncRNA)	0.00458194	no
precSeasonality	chr5:49240000_49300000	60	xpehh	high	53 - 133	3.03 - 3.25	176 - 347	0.08 - 0.08	1.3 - 1.52	ENSGALG00000050843 (LncRNA)	0.023891	yes	0.1
precSeasonality	chr5:58640000_58710000	70	xpehh	high	94 - 168	3.06 - 3.51	187 - 296	0.06 - 0.09	0.85 - 1.58	ENSGALG00000050220 (LncRNA)	overlapping FLK outlier show inconsistent allele-frequency	FLK outlier inconsistent in original population pairs
precSeasonality	chr6:1620000_1650000	30	xpehh	low	239 - 244	3.24 - 3.4	370 - 402	0.05 - 0.07	0.57 - 1.1	CCSER2, ENSGALG00000031866	overlapping FLK outlier show inconsistent allele-frequency	FLK outlier inconsistent in original population pairs
precSeasonality	chr6:12470000_12500000	30	xpehh	low	184 - 219	3.04 - 3.05	313 - 386	0.14 - 0.16	3.08 - 3.48	ENSGALG00000053115 (LncRNA), UNC5B	0.016723	yes	0.2
precSeasonality	chr6:12510000_12620000	110	xpehh	low	85 - 258	3.16 - 3.28	193 - 396	0.07 - 0.2	1.16 - 4.58	CDH23, SLC29A3	0.00477642	yes	0.4
precSeasonality	chr6:19430000_19450000	20	xpehh	low	165 - 165	3.28 - 3.28	273 - 273	0.01 - 0.01	-0.54 - -0.54	ENSGALG00000047645 (LncRNA), ENSGALG00000049384 (LncRNA), ENSGALG00000054411 (LncRNA), ENSGALG00000054709 (LncRNA)	overlapping FLK outlier show inconsistent allele-frequency	FLK outlier inconsistent in original population pairs
precSeasonality	chr6:25040000_25070000	30	xpehh	high	167 - 230	3.04 - 3.09	321 - 427	0.12 - 0.17	2.43 - 3.85	SLK	0.0110038	yes	0.25
precSeasonality	chr7:11540000_11570000	30	xpehh	high	294 - 307	3.31 - 3.41	403 - 408	0.09 - 0.09	1.64 - 1.8	ALS2	0.0150396	yes	0.3
precSeasonality	chr7:25930000_25950000	20	xpehh	low	170 - 170	3.13 - 3.13	308 - 308	0.13 - 0.13	2.78 - 2.78	GLI2	0.0107547	yes	0.4
precSeasonality	chr7:33100000_33180000	80	xpehh	low	113 - 204	3.11 - 4.65	230 - 286	0.03 - 0.14	-0.05 - 3.12	GTDC1	0.00717968	yes	0.5
precSeasonality	chr7:33200000_33240000	40	xpehh	low	154 - 187	3.39 - 4.05	239 - 329	0.07 - 0.14	1.25 - 2.93	GTDC1	overlapping FLK outlier show inconsistent allele-frequency	FLK outlier inconsistent in original population pairs
precSeasonality	chr7:33280000_33310000	30	xpehh	low	148 - 163	3.19 - 3.6	323 - 335	0.11 - 0.13	2.26 - 2.79	ENSGALG00000053032 (LncRNA), ZEB2	overlapping FLK outlier show inconsistent allele-frequency	FLK outlier inconsistent in original population pairs
precSeasonality	chr7:33820000_33840000	20	fst	high	193 - 193	0.74 - 0.74	274 - 274	0.22 - 0.22	5.19 - 5.19	ENSGALG00000041782 (LncRNA), ENSGALG00000047423 (LncRNA)	3.7019e-05	yes	0.7
precSeasonality	chr7:35150000_35170000	20	xpehh	low	198 - 198	3.12 - 3.12	430 - 430	0.13 - 0.13	2.64 - 2.64	RIF1	0.00190883	yes	0.15
precSeasonality	chr7:35360000_35400000	40	xpehh and/or fst	low	237 - 240	3.07 - 3.69	434 - 467	0.2 - 0.23	4.83 - 5.64	ENSGALG00000035466 (CACNB4)	0.000352734	yes	0.65
precSeasonality	chr7:36100000_36120000	20	fst	high	167 - 167	0.48 - 0.48	337 - 337	0.23 - 0.23	5.39 - 5.39	GPD2	overlapping FLK outlier show inconsistent allele-frequency	FLK outlier inconsistent in original population pairs
precSeasonality	chr8:12720000_12740000	20	fst	low	72 - 72	0.57 - 0.57	91 - 91	0.21 - 0.21	5.03 - 5.03	PLPPR5	0.0137348	yes	0.35
precSeasonality	chr8:20440000_20470000	30	xpehh	high	151 - 183	3.01 - 3.01	257 - 307	0.08 - 0.08	1.49 - 1.53	PTPRF	overlapping FLK outlier show inconsistent allele-frequency	FLK outlier inconsistent in original population pairs
precSeasonality	chr9:11400000_11430000	30	fst	low	261 - 310	1.97 - 2.16	338 - 395	0.21 - 0.22	5.05 - 5.31	ENSGALG00000052830 (LncRNA)	0.0125015	yes	0.05
precSeasonality	chr9:11440000_11470000	30	xpehh	low	168 - 168	3.01 - 3.04	256 - 256	0.09 - 0.1	1.72 - 2.08	ENSGALG00000052830 (LncRNA)	overlapping FLK outlier show inconsistent allele-frequency	FLK outlier inconsistent in original population pairs
precSeasonality	chr9:11600000_11620000	20	fst	low	118 - 118	1.24 - 1.24	145 - 145	0.22 - 0.22	5.11 - 5.11		0.00334271	yes	0.244444
precSeasonality	chr9:12140000_12160000	20	xpehh	low	177 - 177	3.08 - 3.08	254 - 254	0.04 - 0.04	0.41 - 0.41	ENSGALG00000049451 (LncRNA)	overlapping FLK outlier show inconsistent allele-frequency	FLK outlier inconsistent in original population pairs
precSeasonality	chr9:12510000_12570000	60	fst	high	81 - 161	0.33 - 0.92	163 - 261	0.22 - 0.32	5.16 - 7.9	AGTR1	0.0101408	yes	0.444444
precSeasonality	chr11:1090000_1150000	60	xpehh	high	152 - 249	3.14 - 4.14	280 - 423	0.03 - 0.11	0.07 - 2.1	CARMIL2, CTCFL, RIPOR1	no significant FLK snp	yes	0.5
precSeasonality	chr11:1200000_1220000	20	xpehh	high	237 - 237	3.13 - 3.13	418 - 418	0.1 - 0.1	1.82 - 1.82	ENSGALG00000002091, ENSGALG00000035945	0.00655428	yes	0.15
precSeasonality	chr11:1660000_1680000	20	fst	high	128 - 128	2.35 - 2.35	288 - 288	0.23 - 0.23	5.38 - 5.38	VAC14	0.00244335	yes	0.35
precSeasonality	chr11:11940000_11960000	20	xpehh	high	216 - 216	3.13 - 3.13	341 - 341	0.03 - 0.03	0.04 - 0.04	ENSGALG00000053476 (LncRNA)	no significant FLK snp	FLK outlier inconsistent in original population pairs
precSeasonality	chr11:14210000_14260000	50	xpehh	high	152 - 181	3.04 - 3.52	282 - 312	0.06 - 0.09	0.77 - 1.62	WWOX	0.00670404	yes	0.2
precSeasonality	chr12:12730000_12750000	20	xpehh	high	172 - 172	3.07 - 3.07	272 - 272	0.08 - 0.08	1.41 - 1.41	FHIT	overlapping FLK outlier show inconsistent allele-frequency	FLK outlier inconsistent in original population pairs
precSeasonality	chr12:18090000_18120000	30	xpehh	high	134 - 159	3.03 - 3.17	241 - 317	0.08 - 0.1	1.39 - 2	ENSGALG00000046751 (LncRNA), ENSGALG00000050333 (LncRNA)	0.00390767	yes	0.55
precSeasonality	chr13:5180000_5210000	30	xpehh	low	210 - 234	3.2 - 3.36	325 - 336	0.07 - 0.1	1.26 - 1.89	SLIT3	0.0317098	yes	0.15
precSeasonality	chr13:5740000_5790000	50	xpehh	low	145 - 228	3.03 - 3.11	285 - 407	0.09 - 0.13	1.74 - 2.88	TENM2	0.00281752	yes	0.05
precSeasonality	chr13:7310000_7340000	30	fst	high	71 - 83	1.63 - 1.8	286 - 323	0.21 - 0.23	5.08 - 5.55	ENSGALG00000054885 (LncRNA)	0.00350995	yes	0.15
precSeasonality	chr14:4850000_4870000	20	xpehh	low	214 - 214	3.39 - 3.39	349 - 349	0.07 - 0.07	1.16 - 1.16	ENSGALG00000031051 (LncRNA)	overlapping FLK outlier show inconsistent allele-frequency	FLK outlier inconsistent in original population pairs
precSeasonality	chr15:9090000_9120000	30	xpehh	low	165 - 201	3.11 - 3.12	228 - 255	0.08 - 0.1	1.42 - 1.88	ENSGALG00000030684 (LncRNA), YWHAH	overlapping FLK outlier show inconsistent allele-frequency	FLK outlier inconsistent in original population pairs
precSeasonality	chr17:9480000_9510000	30	fst	high	68 - 79	0.2 - 0.24	81 - 91	0.24 - 0.27	5.7 - 6.65	DENND1A, ENSGALG00000026417 (ncRNA)	0.0157348	yes	0.4
precSeasonality	chr18:9880000_9920000	40	xpehh	low	119 - 172	3.17 - 3.6	206 - 337	0.08 - 0.09	1.38 - 1.65	GCGR, HGS, MCRIP1, MRPL12, P4HB, PPP1R27, SLC25A10	0.020212	yes	0.55
precSeasonality	chr19:1750000_1790000	40	xpehh	high	139 - 179	3.04 - 3.29	281 - 301	0.07 - 0.13	1.17 - 2.8	AUTS2	0.00203435	yes	0.6
precSeasonality	chr20:1090000_1110000	20	fst	low	224 - 224	1.14 - 1.14	297 - 297	0.22 - 0.22	5.27 - 5.27	CPNE1, RBM12	0.00727986	yes	0.6
precSeasonality	chr20:6560000_6580000	20	fst	low	152 - 152	1.5 - 1.5	230 - 230	0.21 - 0.21	5.05 - 5.05	KCNB1, TGM3	0.00472986	yes	0.6
precSeasonality	chr22:2610000_2630000	20	fst	low	8 - 8	1.98 - 1.98	36 - 36	0.22 - 0.22	5.27 - 5.27	NSD3	0.000165417	yes	0.4
precSeasonality	chr23:4350000_4400000	50	xpehh	high	113 - 169	3.27 - 3.75	219 - 340	0.11 - 0.19	2.16 - 4.48	AGO1, AGO4, C1orf216, CLSPN	0.0041153	yes	0.5
precSeasonality	chr24:1140000_1180000	40	fst	low	281 - 361	0.7 - 0.88	371 - 471	0.22 - 0.26	5.12 - 6.4	KCNJ5	0.00153335	yes	0.233333
precSeasonality	chr24:1210000_1240000	30	fst	low	339 - 366	0.44 - 0.46	483 - 497	0.24 - 0.24	5.75 - 5.83		0.00482148	yes	0.45
precSeasonality	chr25:240000_260000	20	xpehh	high	113 - 113	3.26 - 3.26	268 - 268	0.08 - 0.08	1.46 - 1.46	GABPB2, SCNM1, SEMA6C, TMOD4, VPS72	overlapping FLK outlier show inconsistent allele-frequency	FLK outlier inconsistent in original population pairs
precSeasonality	chr27:3760000_3780000	20	xpehh	low	275 - 275	3.09 - 3.09	419 - 419	0.06 - 0.06	0.77 - 0.77	ENSGALG00000000824, ENSGALG00000035554 (LncRNA), FMNL1	0.0238303	yes	0.1
precSeasonality	chr28:4540000_4580000	40	xpehh	low	131 - 189	3.05 - 3.17	150 - 224	0.12 - 0.17	2.43 - 3.89	ENSGALG00000050334 (LncRNA), TPM4	no significant FLK snp	yes	0.35
precSeasonality	chr31:920000_950000	30	fst	low	7 - 8	1.21 - 1.27	12 - 15	0.24 - 0.26	5.77 - 6.38	ENSGALG00000044223, ENSGALG00000044521, ENSGALG00000045132, ENSGALG00000050726 (LncRNA)	0.00892071	yes	0.1
precWQ	chr1:20430000_20450000	20	fst	low	108 - 108	0.51 - 0.51	344 - 344	0.4 - 0.4	5.08 - 5.08	SELENOO	0.0253184	yes	0.506944
precWQ	chr1:38010000_38050000	40	xpehh	low	225 - 263	3.01 - 3.77	421 - 540	0.17 - 0.22	1.46 - 2.34	NAP1L1, PHLDA1	0.0204131	yes	0.511111
precWQ	chr1:45020000_45040000	20	xpehh	low	129 - 129	3 - 3	270 - 270	0.2 - 0.2	1.92 - 1.92		0.0109795	yes	0.694444
precWQ	chr1:49330000_49400000	70	xpehh	high	148 - 180	3.04 - 3.36	248 - 360	0.24 - 0.29	2.57 - 3.35	TCF20	0.00293052	yes	0.188889
precWQ	chr1:55780000_55800000	20	xpehh	high	93 - 93	3.05 - 3.05	217 - 217	0.18 - 0.18	1.68 - 1.68	TBXAS1	FLK outlier shows inconsistent allele-frequency	FLK outlier inconsistent in original population pairs
precWQ	chr1:83090000_83110000	20	fst	low	96 - 96	2 - 2	235 - 235	0.42 - 0.42	5.43 - 5.43	ENSGALG00000054748 (LncRNA)	0.00608518	yes	0.794444
precWQ	chr1:99010000_99040000	30	xpehh	high	48 - 51	3.24 - 3.28	112 - 176	0.28 - 0.34	3.13 - 4.11		0.0361052	yes	0.305556
precWQ	chr1:99050000_99150000	100	xpehh	high	18 - 135	3.04 - 3.25	77 - 202	0.12 - 0.32	0.72 - 3.89	ENSGALG00000052669 (LncRNA)	0.0210089	yes	0.072222
precWQ	chr1:99190000_99220000	30	xpehh	high	34 - 54	3.01 - 3.01	185 - 201	0.17 - 0.19	1.44 - 1.83		0.0419063	yes	0.022222
precWQ	chr1:110570000_110590000	20	fst	high	31 - 31	0.4 - 0.4	53 - 53	0.4 - 0.4	5.13 - 5.13	ENSGALG00000048672	0.0128052	yes	0.544444
precWQ	chr1:133250000_133270000	20	xpehh	low	276 - 276	3.1 - 3.1	482 - 482	0.09 - 0.09	0.25 - 0.25	CNGA3	FLK outlier shows inconsistent allele-frequency	FLK outlier inconsistent in original population pairs
precWQ	chr1:150050000_150100000	50	fst	low	26 - 42	1.12 - 1.33	88 - 104	0.4 - 0.44	5.02 - 5.61	ENSGALG00000052317	0.0325406	yes	0.422222
precWQ	chr1:150130000_150150000	20	fst	low	13 - 13	0.69 - 0.69	123 - 123	0.41 - 0.41	5.21 - 5.21		0.0133532	yes	0.572222
precWQ	chr1:150460000_150490000	30	fst	low	96 - 112	1.17 - 1.19	139 - 158	0.47 - 0.5	6.22 - 6.56		0.0253135	yes	0.472222
precWQ	chr1:177010000_177050000	40	fst	low	160 - 187	0.95 - 1.15	294 - 324	0.42 - 0.47	5.44 - 6.15		0.00320914	yes	0.85
precWQ	chr1:186050000_186070000	20	fst	high	86 - 86	0.84 - 0.84	232 - 232	0.4 - 0.4	5.01 - 5.01		0.00182439	yes	0.505556
precWQ	chr2:8150000_8170000	20	xpehh	high	151 - 151	3.09 - 3.09	342 - 342	0.22 - 0.22	2.31 - 2.31	SHH	0.032436	yes	0.666667
precWQ	chr2:21970000_21990000	20	fst	high	163 - 163	0.53 - 0.53	325 - 325	0.4 - 0.4	5.06 - 5.06	CDK14	0.00464925	yes	0.672222
precWQ	chr2:37120000_37140000	20	xpehh	low	172 - 172	3.37 - 3.37	369 - 369	0.19 - 0.19	1.78 - 1.78	NKIRAS1, RPL15, UBE2E1	0.0362009	yes	0.683333
precWQ	chr2:41870000_41900000	30	xpehh	high	206 - 241	3.04 - 3.05	474 - 513	0.15 - 0.16	1.18 - 1.35	CPNE4	0.0295711	yes	0.3
precWQ	chr2:42570000_42630000	60	xpehh	high	194 - 234	3.03 - 3.19	329 - 371	0.11 - 0.15	0.59 - 1.2	BFSP2, CCR5, CDV3, TOPBP1	0.0356309	yes	0.227778
precWQ	chr2:57870000_57910000	40	xpehh	low	205 - 259	3.11 - 3.33	416 - 451	0.07 - 0.13	-0.08 - 0.88	DCDC2	FLK outlier shows inconsistent allele-frequency	FLK outlier inconsistent in original population pairs
precWQ	chr2:58640000_58770000	130	xpehh	low	76 - 159	3.17 - 3.6	208 - 331	0.05 - 0.17	-0.39 - 1.56	ENSGALG00000048667 (LncRNA)	FLK outlier shows inconsistent allele-frequency	FLK outlier inconsistent in original population pairs
precWQ	chr2:61180000_61210000	30	xpehh	low	185 - 211	3.07 - 3.1	300 - 339	0.18 - 0.2	1.67 - 1.93	JARID2	FLK outlier shows inconsistent allele-frequency	FLK outlier inconsistent in original population pairs
precWQ	chr2:61380000_61400000	20	fst	low	152 - 152	1.1 - 1.1	437 - 437	0.4 - 0.4	5.02 - 5.02		0.0215017	yes	0.488889
precWQ	chr2:65510000_65540000	30	xpehh	low	207 - 229	3.09 - 3.2	363 - 401	0.1 - 0.14	0.45 - 1.03	ENSGALG00000047910 (LncRNA), LYRM4	0.027023	yes	0.633333
precWQ	chr2:65560000_65580000	20	xpehh	low	130 - 130	3.2 - 3.2	488 - 488	0.23 - 0.23	2.38 - 2.38	ENSGALG00000053424	0.0382025	yes	0.222222
precWQ	chr2:65630000_65650000	20	xpehh	low	165 - 165	3.02 - 3.02	490 - 490	0.14 - 0.14	1.04 - 1.04	ENSGALG00000012808	FLK outlier shows inconsistent allele-frequency	FLK outlier inconsistent in original population pairs
precWQ	chr2:66210000_66230000	20	xpehh	low	176 - 176	3.03 - 3.03	328 - 328	0.1 - 0.1	0.43 - 0.43	SLC22A23	no significant FLK snp	yes	0.45
precWQ	chr2:68080000_68110000	30	fst	high	137 - 181	1.33 - 1.59	332 - 406	0.42 - 0.42	5.34 - 5.36	PHLPP1	0.00341251	yes	0.783333
precWQ	chr2:83520000_83540000	20	xpehh	low	109 - 109	3.09 - 3.09	403 - 403	0.39 - 0.39	4.94 - 4.94	ENSGALG00000052392 (LncRNA), RPRD1A	0.00425978	yes	0.444444
precWQ	chr2:127110000_127130000	20	fst	high	132 - 132	0.94 - 0.94	345 - 345	0.41 - 0.41	5.21 - 5.21		0.00142715	yes	0.355556
precWQ	chr2:135380000_135440000	60	xpehh	low	63 - 123	3.02 - 3.31	204 - 319	0.19 - 0.31	1.8 - 3.66	EIF3H	0.0179997	yes	0.3
precWQ	chr2:135760000_135790000	30	xpehh	low	189 - 203	3.03 - 3.07	393 - 411	0.14 - 0.19	0.97 - 1.81	MED30	FLK outlier shows inconsistent allele-frequency	FLK outlier inconsistent in original population pairs
precWQ	chr2:135870000_135900000	30	xpehh	low	136 - 195	3.1 - 3.16	283 - 351	0.11 - 0.16	0.54 - 1.34	EXT1	0.0144518	yes	0.111111
precWQ	chr2:136080000_136100000	20	xpehh	low	159 - 159	3.35 - 3.35	310 - 310	0.2 - 0.2	2.01 - 2.01	SAMD12	FLK outlier shows inconsistent allele-frequency	FLK outlier inconsistent in original population pairs
precWQ	chr2:139590000_139620000	30	fst	high	98 - 109	1.41 - 1.76	157 - 194	0.42 - 0.52	5.38 - 6.99		0.0088409	yes	0.566667
precWQ	chr3:21650000_21700000	50	xpehh	high	145 - 166	3.01 - 3.23	264 - 291	0.16 - 0.2	1.37 - 2.01	ENSGALG00000047938 (LncRNA), ENSGALG00000052926 (LncRNA)	FLK outlier shows inconsistent allele-frequency	FLK outlier inconsistent in original population pairs
precWQ	chr3:28650000_28690000	40	xpehh	high	128 - 180	3.07 - 3.2	282 - 360	0.11 - 0.21	0.61 - 2.16		0.0488331	no
precWQ	chr3:71850000_71870000	20	fst	high	110 - 110	1.9 - 1.9	186 - 186	0.43 - 0.43	5.46 - 5.46		0.00870553	yes	0.133333
precWQ	chr3:87810000_87870000	60	xpehh	low	109 - 162	3.08 - 3.38	256 - 443	0.24 - 0.29	2.62 - 3.3	ENSGALG00000049936 (LncRNA), TINAG	0.00264262	yes	0.5
precWQ	chr4:1090000_1130000	40	xpehh	low	152 - 191	3.23 - 3.49	282 - 351	0.2 - 0.24	1.93 - 2.55	FAM155B	0.00577935	no
precWQ	chr4:4570000_4590000	20	xpehh	high	236 - 236	3.18 - 3.18	445 - 445	0.25 - 0.25	2.77 - 2.77	ENSGALG00000049919 (LncRNA)	FLK outlier shows inconsistent allele-frequency	FLK outlier inconsistent in original population pairs
precWQ	chr4:15360000_15380000	20	xpehh	low	95 - 95	3.08 - 3.08	223 - 223	0.27 - 0.27	3.11 - 3.11	TENM1	0.00426042	yes	0.672222
precWQ	chr4:24500000_24530000	30	xpehh	low	192 - 204	3.06 - 3.1	448 - 488	0.08 - 0.12	0.14 - 0.7	SPOCK3	FLK outlier shows inconsistent allele-frequency	FLK outlier inconsistent in original population pairs
precWQ	chr4:24870000_24910000	40	xpehh	low	216 - 248	3.06 - 3.38	402 - 441	0.13 - 0.16	0.9 - 1.36	ENSGALG00000049163 (LncRNA)	FLK outlier shows inconsistent allele-frequency	FLK outlier inconsistent in original population pairs
precWQ	chr4:25200000_25220000	20	xpehh	low	219 - 219	3.01 - 3.01	464 - 464	0.25 - 0.25	2.81 - 2.81		0.0238107	yes	0.894444
precWQ	chr4:25450000_25550000	100	xpehh	low	182 - 242	3.16 - 3.83	336 - 454	0.2 - 0.27	1.95 - 3.09	CBR4, SH3RF1	0.00419907	yes	0.122222
precWQ	chr4:29770000_29790000	20	xpehh	low	252 - 252	3.16 - 3.16	409 - 409	0.15 - 0.15	1.14 - 1.14	RNF150	FLK outlier shows inconsistent allele-frequency	FLK outlier inconsistent in original population pairs
precWQ	chr4:29820000_29870000	50	xpehh	low	224 - 237	3.03 - 3.21	391 - 463	0.12 - 0.18	0.79 - 1.64	RNF150	0.0206242	yes	0.383333
precWQ	chr4:31960000_31980000	20	xpehh	low	227 - 227	3.03 - 3.03	481 - 481	0.21 - 0.21	2.19 - 2.19	PRMT9, TMEM184C	0.0126856	yes	0.611111
precWQ	chr4:32220000_32240000	20	xpehh	low	258 - 258	3.03 - 3.03	354 - 354	0.1 - 0.1	0.44 - 0.44	NR3C2	no significant FLK snp	yes	0.505556
precWQ	chr4:32340000_32360000	20	xpehh	low	144 - 144	3 - 3	245 - 245	0.07 - 0.07	-0.11 - -0.11	ENSGALG00000030689 (LncRNA)	no significant FLK snp	yes	0.111111
precWQ	chr4:37920000_37940000	20	xpehh	low	244 - 244	3.01 - 3.01	416 - 416	0.05 - 0.05	-0.31 - -0.31	HADH, LEF1	no significant FLK snp	FLK outlier inconsistent in original population pairs
precWQ	chr4:39410000_39440000	30	fst	high	91 - 121	0.63 - 1.01	266 - 289	0.41 - 0.45	5.14 - 5.87	ACSL1, ENSGALG00000050111 (LncRNA)	0.00371212	yes	0.366667
precWQ	chr4:59770000_59800000	30	xpehh	high	182 - 190	3.02 - 3.13	327 - 338	0.14 - 0.17	1.06 - 1.54	RAP1GDS1, TSPAN5	0.00317309	yes	0.133333
precWQ	chr4:65470000_65500000	30	xpehh	low	194 - 203	3.1 - 3.11	427 - 451	0.12 - 0.12	0.76 - 0.76	CHIC2	no significant FLK snp	yes	0.283333
precWQ	chr4:89580000_89600000	20	fst	low	158 - 158	0.83 - 0.83	384 - 384	0.41 - 0.41	5.17 - 5.17	ADAM33, ENSGALG00000044620	0.00249861	yes	0.944444
precWQ	chr4:89960000_89990000	30	xpehh	high	96 - 146	3.05 - 3.18	346 - 362	0.14 - 0.22	1.01 - 2.21	EXOC6B	0.0019941	yes	0.8
precWQ	chr5:29730000_29750000	20	fst	high	221 - 221	1.25 - 1.25	441 - 441	0.4 - 0.4	5.14 - 5.14	GPR176	0.0125994	yes	0.733333
precWQ	chr5:39190000_39350000	160	xpehh	low	66 - 199	3.03 - 3.51	136 - 352	0.02 - 0.33	-0.8 - 3.91	CIPC, ENSGALG00000048945 (LncRNA), ENSGALG00000049515 (LncRNA), ENSGALG00000050873 (LncRNA), gga-mir-6645 (miRNA), IRF2BPL, NGB, ENSGALG00000024525 (5S_rRNA), TMEM63C, ZDHHC22	FLK outlier shows inconsistent allele-frequency	FLK outlier inconsistent in original population pairs
precWQ	chr5:43320000_43360000	40	xpehh	low	177 - 208	3.12 - 3.22	332 - 412	0.14 - 0.19	0.97 - 1.78	EML5, PTPN21, ZC3H14	0.0192415	yes	0.45
precWQ	chr5:43580000_43610000	30	xpehh	low	157 - 205	3.05 - 3.18	285 - 359	0.03 - 0.08	-0.62 - 0.1	ENSGALG00000047714 (LncRNA), FOXN3	no significant FLK snp	yes	0.638889
precWQ	chr5:55470000_55500000	30	xpehh	low	182 - 183	3.1 - 3.24	366 - 404	0.05 - 0.07	-0.41 - -0.08	ACTR10, ENSGALG00000012085, PSMA3	no significant FLK snp	FLK outlier inconsistent in original population pairs
precWQ	chr7:8590000_8610000	20	xpehh	low	35 - 35	3.04 - 3.04	74 - 74	0.32 - 0.32	3.81 - 3.81		0.0277683	yes	0.45
precWQ	chr7:28430000_28460000	30	xpehh	low	141 - 194	3.02 - 3.14	354 - 385	0.1 - 0.12	0.36 - 0.78	C1QL2	FLK outlier shows inconsistent allele-frequency	FLK outlier inconsistent in original population pairs
precWQ	chr7:30450000_30480000	30	xpehh	low	143 - 162	3.09 - 3.11	323 - 364	0.14 - 0.18	1.01 - 1.64	ACMSD, ENSGALG00000012207, ENSGALG00000046969, ENSGALG00000054339	0.0223456	yes	0.277778
precWQ	chr7:34590000_34610000	20	fst	low	88 - 88	0.12 - 0.12	302 - 302	0.41 - 0.41	5.16 - 5.16		0.00346327	yes	0.777778
precWQ	chr7:34830000_34860000	30	xpehh	low	140 - 201	3.07 - 3.12	378 - 424	0.17 - 0.2	1.46 - 1.92	KIF5C	FLK outlier shows inconsistent allele-frequency	FLK outlier inconsistent in original population pairs
precWQ	chr8:6440000_6460000	20	xpehh	low	178 - 178	3.01 - 3.01	416 - 416	0.1 - 0.1	0.43 - 0.43	TOR1AIP1, TOR1AIP2	no significant FLK snp	yes	0.611111
precWQ	chr8:10350000_10380000	30	fst	low	47 - 49	1.96 - 1.96	62 - 73	0.4 - 0.41	5.01 - 5.23	ENSGALG00000043258 (LncRNA)	0.014599	yes	0.388889
precWQ	chr8:10430000_10670000	240	fst	low	4 - 48	1.17 - 2.23	30 - 71	0.41 - 0.49	5.21 - 6.44	ENSGALG00000047029, PLA2G4A	0.000670914	yes	0.444444
precWQ	chr8:10680000_10700000	20	fst	low	9 - 9	1.45 - 1.45	56 - 56	0.4 - 0.4	5.01 - 5.01	PLA2G4A	0.00687202	yes	0.388889
precWQ	chr8:22190000_22210000	20	xpehh	low	234 - 234	3.09 - 3.09	526 - 526	0.09 - 0.09	0.31 - 0.31	ATPAF1, EFCAB14, MOB3C	0.0406395	yes	0.388889
precWQ	chr8:23360000_23420000	60	xpehh	low	111 - 173	3.05 - 3.48	234 - 378	0.07 - 0.15	-0.11 - 1.27	BEND5	FLK outlier shows inconsistent allele-frequency	FLK outlier inconsistent in original population pairs
precWQ	chr8:27970000_27990000	20	xpehh	low	161 - 161	3.2 - 3.2	352 - 352	0.15 - 0.15	1.25 - 1.25	ENSGALG00000047521 (LncRNA), ENSGALG00000053679 (LncRNA)	0.0293194	yes	0.733333
precWQ	chr8:28310000_28340000	30	xpehh	low	209 - 210	3.08 - 3.29	357 - 367	0.16 - 0.16	1.32 - 1.34	ROR1	0.00197689	yes	0.422222
precWQ	chr9:1240000_1260000	20	xpehh	low	144 - 144	3.02 - 3.02	266 - 266	0.09 - 0.09	0.33 - 0.33	NEU2, NGEF	FLK outlier shows inconsistent allele-frequency	FLK outlier inconsistent in original population pairs
precWQ	chr9:8040000_8070000	30	fst	low	104 - 140	1.55 - 1.86	270 - 272	0.41 - 0.42	5.19 - 5.34	Pax3	0.00211176	yes	0.616667
precWQ	chr9:20250000_20300000	50	xpehh	low	157 - 191	3.22 - 3.36	278 - 307	0.14 - 0.17	1.1 - 1.58	MECOM	0.00762517	yes	0.244444
precWQ	chr10:13630000_13730000	100	xpehh	high	134 - 256	3.08 - 3.41	282 - 515	0.13 - 0.28	0.82 - 3.18	NTRK3	0.00398786	yes	0.733333
precWQ	chr10:17820000_17840000	20	xpehh	high	86 - 86	3.1 - 3.1	211 - 211	0.2 - 0.2	1.9 - 1.9	ENSGALG00000053260 (LncRNA)	0.00769443	yes	0.627778
precWQ	chr10:20300000_20350000	50	xpehh	high	186 - 226	3.03 - 3.42	343 - 413	0.08 - 0.15	0.13 - 1.15	BLM, FRMD5, WDR76	FLK outlier shows inconsistent allele-frequency	FLK outlier inconsistent in original population pairs
precWQ	chr11:4580000_4600000	20	fst	low	85 - 85	0.18 - 0.18	201 - 201	0.4 - 0.4	5.07 - 5.07		0.0116207	yes	0.338889
precWQ	chr11:16300000_16320000	20	fst	high	151 - 151	1.57 - 1.57	250 - 250	0.4 - 0.4	5.13 - 5.13	CDH13	0.0230574	yes	0.683333
precWQ	chr13:1280000_1310000	30	xpehh	low	51 - 93	3.04 - 3.1	128 - 191	0.24 - 0.27	2.64 - 3.11	ENSGALG00000052992	0.00108941	yes	0.222222
precWQ	chr13:2570000_2590000	20	fst	low	32 - 32	1.08 - 1.08	104 - 104	0.4 - 0.4	5.13 - 5.13	PCDHGA2	0.00770775	yes	0.611111
precWQ	chr13:2940000_2980000	40	fst	low	69 - 92	1.31 - 1.46	229 - 267	0.45 - 0.54	5.9 - 7.25	ENSGALG00000042617 (LncRNA), ENSGALG00000051725 (LncRNA), ENSGALG00000054361 (LncRNA)	0.00456849	yes	0.538889
precWQ	chr14:4400000_4440000	40	xpehh	high	194 - 266	3.16 - 3.66	371 - 429	0.13 - 0.19	0.84 - 1.89	AP5Z1, ENSGALG00000004504, gga-mir-12224, gga-mir-2129, MMD2	FLK outlier shows inconsistent allele-frequency	FLK outlier inconsistent in original population pairs
precWQ	chr15:4930000_4950000	20	xpehh	high	162 - 162	3 - 3	288 - 288	0.22 - 0.22	2.31 - 2.31	NCOR2	FLK outlier shows inconsistent allele-frequency	FLK outlier inconsistent in original population pairs
precWQ	chr15:7930000_8000000	70	xpehh	high	160 - 242	3.03 - 3.47	294 - 439	0.12 - 0.23	0.77 - 2.46	CCDC117, CHEK2, SLC2A11L5, gga-mir-6650, HSCB, TTC28	FLK outlier shows inconsistent allele-frequency	FLK outlier inconsistent in original population pairs
precWQ	chr15:10640000_10670000	30	xpehh	high	176 - 200	3.08 - 3.3	314 - 355	0.17 - 0.18	1.43 - 1.66	RTN4R	FLK outlier shows inconsistent allele-frequency	FLK outlier inconsistent in original population pairs
precWQ	chr15:10680000_10700000	20	xpehh	high	167 - 167	3.05 - 3.05	274 - 274	0.12 - 0.12	0.69 - 0.69	ENSGALG00000033639 (LncRNA), RTN4R	FLK outlier shows inconsistent allele-frequency	FLK outlier inconsistent in original population pairs
precWQ	chr15:10710000_10750000	40	xpehh	high	183 - 203	3.08 - 3.41	269 - 317	0.14 - 0.2	1.01 - 1.9	ENSGALG00000047400 (LncRNA)	FLK outlier shows inconsistent allele-frequency	FLK outlier inconsistent in original population pairs
precWQ	chr17:2810000_2840000	30	xpehh	low	95 - 124	3.14 - 3.31	329 - 396	0.16 - 0.19	1.35 - 1.87	AKNA, gga-mir-7442, STXBP1, WHRN	0.00140041	yes	0.5
precWQ	chr17:7790000_7820000	30	xpehh	low	192 - 193	3.32 - 3.32	348 - 372	0.21 - 0.29	2.19 - 3.36	COL5A1	0.00439634	yes	0.416667
precWQ	chr19:8420000_8470000	50	xpehh	low	147 - 157	3.18 - 3.4	246 - 273	0.08 - 0.21	0.06 - 2.06		0.0107361	yes	0.638889
precWQ	chr19:8780000_8820000	40	xpehh/fst	low	60 - 71	2.65 - 3	218 - 221	0.19 - 0.41	1.88 - 5.17	DDX52, HEATR6, HNF1B	FLK outlier shows inconsistent allele-frequency	FLK outlier inconsistent in original population pairs
precWQ	chr20:9120000_9160000	40	xpehh	low	163 - 228	3.07 - 3.51	349 - 452	0.11 - 0.16	0.62 - 1.36	ENSGALG00000049648 (LncRNA), MYT1	0.0150913	yes	0.111111
precWQ	chr22:1060000_1090000	30	fst	high	7 - 8	1.14 - 1.33	34 - 35	0.42 - 0.47	5.34 - 6.12	NEFL	0.0104873	yes	0.45
precWQ	chr22:1150000_1180000	30	fst	high	8 - 15	0.33 - 0.37	35 - 53	0.46 - 0.49	6.01 - 6.42		0.00620085	yes	0.672222
precWQ	chr22:5290000_5320000	30	xpehh	high	69 - 90	3.04 - 3.09	215 - 247	0.03 - 0.1	-0.61 - 0.39	CASP14, ENSGALG00000047954, TGOLN2, TCF7L1	0.00895742	no
precWQ	chr23:5550000_5610000	60	fst	low	65 - 86	0.97 - 1.82	200 - 224	0.4 - 0.5	5.08 - 6.61	BMP8A, MACF1	0.00163264	yes	0.844444
precWQ	chr24:1310000_1330000	20	xpehh	high	271 - 271	3.12 - 3.12	439 - 439	0.16 - 0.16	1.35 - 1.35		no significant FLK snp	yes	0.522222
precWQ	chr24:2930000_2960000	30	xpehh	low	191 - 199	3.02 - 3.11	339 - 359	0.15 - 0.19	1.17 - 1.86	GRAMD1B	0.00108745	yes	0.277778
precWQ	chr26:2140000_2180000	40	xpehh	low	148 - 185	3.17 - 3.46	335 - 348	0.06 - 0.08	-0.19 - 0.17	CDK18, MFSD4A	FLK outlier shows inconsistent allele-frequency	FLK outlier inconsistent in original population pairs
precWQ	chr27:4810000_4850000	40	xpehh	high	156 - 215	3.08 - 3.19	278 - 389	0.09 - 0.14	0.31 - 1.06	MRC2, TLK2	FLK outlier shows inconsistent allele-frequency	FLK outlier inconsistent in original population pairs
soilOrgC	chr1:5410000_5440000	30	fst	high	102 - 126	1.03 - 1.38	163 - 192	0.24 - 0.26	5.11 - 5.72		0.00285121	yes	0.344444
soilOrgC	chr1:26090000_26120000	30	xpehh	high	170 - 200	3.29 - 3.39	234 - 303	0.18 - 0.19	3.69 - 3.97	ENSGALG00000053114, FOXP2	0.0150658	no
soilOrgC	chr1:26680000_26730000	50	xpehh	high	125 - 185	3.06 - 3.15	255 - 344	0.11 - 0.15	1.84 - 2.98		0.00164983	no
soilOrgC	chr1:44930000_44960000	30	fst	high	109 - 143	1.65 - 1.95	223 - 246	0.25 - 0.28	5.32 - 6.07	CRADD	0.00304244	yes	0.05
soilOrgC	chr1:55980000_56050000	70	xpehh	high	159 - 231	3.17 - 3.78	239 - 339	0.09 - 0.12	1.51 - 2.08	HIPK2, TBXAS1	FLK outlier shows inconsistent allele-frequency	FLK outlier inconsistent in original population pairs
soilOrgC	chr1:56150000_56170000	20	xpehh	high	240 - 240	3 - 3	505 - 505	0.11 - 0.11	1.79 - 1.79		0.00427335	no
soilOrgC	chr1:60370000_60400000	30	xpehh	high	156 - 203	3.22 - 3.27	327 - 345	0.12 - 0.13	2.11 - 2.42	NINJ2	FLK outlier shows inconsistent allele-frequency	FLK outlier inconsistent in original population pairs
soilOrgC	chr1:60810000_60870000	60	xpehh	high	151 - 208	3.01 - 3.33	271 - 419	0.16 - 0.19	3.13 - 3.88	ENSGALG00000049382 (LncRNA), ERC1, WNT5B	FLK outlier shows inconsistent allele-frequency	FLK outlier inconsistent in original population pairs
soilOrgC	chr1:64890000_64910000	20	fst	low	156 - 156	1.38 - 1.38	281 - 281	0.24 - 0.24	5.17 - 5.17	PDE3A	0.00459658	yes	0.2
soilOrgC	chr1:78040000_78060000	20	fst	high	102 - 102	0.33 - 0.33	233 - 233	0.24 - 0.24	5.06 - 5.06	C1R, C1S	0.00013748	yes	0.15
soilOrgC	chr1:78050000_78080000	30	fst	low	102 - 106	0.62 - 0.73	218 - 227	0.26 - 0.26	5.54 - 5.56	C1R, C1S, CLSTN3, RBP5	2.67286e-07	yes	0.05
soilOrgC	chr1:93700000_93740000	40	xpehh	high	210 - 278	3.25 - 3.32	397 - 496	0.09 - 0.16	1.33 - 3.15	ENSGALG00000052608 (LncRNA), POGLUT1, TIMMDC1	0.000730475	yes	0.55
soilOrgC	chr1:96710000_96740000	30	fst	high	40 - 51	0.82 - 0.82	105 - 125	0.26 - 0.27	5.7 - 5.94	ENSGALG00000053960 (LncRNA)	FLK outlier shows inconsistent allele-frequency	FLK outlier inconsistent in original population pairs
soilOrgC	chr1:105380000_105420000	40	xpehh	high	177 - 191	3.1 - 3.51	303 - 332	0.13 - 0.17	2.37 - 3.37	ENSGALG00000015822, ENSGALG00000036613 (LncRNA)	0.00208485	yes	0.2
soilOrgC	chr1:108010000_108030000	20	fst	high	183 - 183	0.5 - 0.5	353 - 353	0.24 - 0.24	5.11 - 5.11	CHAF1B	0.00365099	yes	0.4
soilOrgC	chr1:110490000_110530000	40	fst	high	191 - 232	1.54 - 2.26	274 - 322	0.25 - 0.28	5.46 - 6.19	ENSGALG00000052523	0.00146536	yes	0.35
soilOrgC	chr1:111070000_111110000	40	xpehh	high	143 - 219	3.16 - 3.93	397 - 546	0.1 - 0.2	1.72 - 4.27	CRYAA	0.00467793	yes	0.3
soilOrgC	chr1:115950000_115970000	20	fst	low	265 - 265	1.12 - 1.12	397 - 397	0.26 - 0.26	5.72 - 5.72		1.12076e-06	yes	0.1
soilOrgC	chr1:117620000_117640000	20	fst	high	92 - 92	1.26 - 1.26	153 - 153	0.25 - 0.25	5.28 - 5.28	IL1RAPL1	0.00947528	yes	0.45
soilOrgC	chr1:117650000_117700000	50	fst	high	80 - 165	0.48 - 0.69	164 - 235	0.25 - 0.28	5.44 - 6.12	IL1RAPL1	0.0024985	yes	0.2
soilOrgC	chr1:117750000_117780000	30	fst	high	126 - 137	0.53 - 0.66	182 - 197	0.25 - 0.26	5.5 - 5.64	IL1RAPL1	0.00146708	yes	0.222222
soilOrgC	chr1:118420000_118440000	20	fst	high	84 - 84	2.5 - 2.5	147 - 147	0.24 - 0.24	5.11 - 5.11		0.000899273	yes	0.4
soilOrgC	chr1:146480000_146500000	20	fst	high	139 - 139	1.84 - 1.84	349 - 349	0.27 - 0.27	5.86 - 5.86	FARP1	0.00630806	yes	0.25
soilOrgC	chr1:167320000_167350000	30	xpehh	high	227 - 265	3.16 - 3.22	371 - 377	0.14 - 0.15	2.67 - 2.82	VWA8	0.00673887	yes	0.2
soilOrgC	chr1:167480000_167540000	60	xpehh	high	163 - 281	3.1 - 3.18	373 - 437	0.05 - 0.12	0.42 - 2.19	ENSGALG00000017789 (5S_rRNA), VWA8	FLK outlier shows inconsistent allele-frequency	FLK outlier inconsistent in original population pairs
soilOrgC	chr1:168920000_168990000	70	xpehh/fst	high	216 - 264	2.42 - 3.77	357 - 425	0.11 - 0.26	1.79 - 5.72	GPALPP1, GTF2F2, NUFIP1, ENSGALG00000025645 (SnRNA)	8.77293e-05	yes	0.25
soilOrgC	chr1:171050000_171090000	40	fst	high	119 - 125	0.81 - 1.18	185 - 218	0.28 - 0.28	6.03 - 6.21	ENSGALG00000048894 (LncRNA)	1.38679e-05	yes	0.4
soilOrgC	chr1:171730000_171760000	30	xpehh	high	222 - 239	3.14 - 3.19	408 - 423	0.15 - 0.19	2.89 - 3.82	CKAP2, VPS36	0.00520724	yes	0.1
soilOrgC	chr1:173800000_173820000	20	fst	high	196 - 196	1.13 - 1.13	343 - 343	0.24 - 0.24	5.03 - 5.03	ENSGALG00000051912 (LncRNA)	0.00104527	yes	0.1
soilOrgC	chr1:174170000_174240000	70	fst	high	135 - 232	0.31 - 1.4	245 - 422	0.26 - 0.45	5.69 - 10.36	DCLK1	5.39433e-06	yes	0.4
soilOrgC	chr1:191500000_191540000	40	xpehh	low	236 - 267	3.02 - 3.35	520 - 578	0.06 - 0.13	0.56 - 2.51	ENSGALG00000014066, ENSGALG00000049171	9.19521e-05	no
soilOrgC	chr1:193630000_193650000	20	xpehh	low	131 - 131	3.43 - 3.43	329 - 329	0.12 - 0.12	2.21 - 2.21	TENM4	0.00146005	yes	0.25
soilOrgC	chr1:197230000_197310000	80	xpehh and/or fst	high	105 - 332	1.87 - 3.25	153 - 521	0.18 - 0.3	3.64 - 6.61	ENSGALG00000052767, ENSGALG00000053527, ENSGALG00000053623, ENSGALG00000054014, HBBA, HBBR, HBE, HBE1, OR51M1, OR52R1	0.00958745	no
soilOrgC	chr1:197480000_197580000	100	xpehh	high	73 - 198	3.04 - 3.76	145 - 338	0.09 - 0.16	1.36 - 3.11	ENSGALG00000017334, ENSGALG00000033819, gga-mir-1600, LCMT2, TPP1	0.0108793	yes	0.45
soilOrgC	chr2:5480000_5500000	20	fst	high	185 - 185	0.51 - 0.51	323 - 323	0.26 - 0.26	5.57 - 5.57	ENSGALG00000006072	0.000244831	yes	0.3
soilOrgC	chr2:5870000_5900000	30	fst	high	200 - 202	1.8 - 2.23	356 - 360	0.24 - 0.25	5.13 - 5.45	ACVR2B, gga-mir-6600	1.49003e-07	yes	0.15
soilOrgC	chr2:6110000_6130000	20	fst	high	197 - 197	1.03 - 1.03	368 - 368	0.24 - 0.24	5.21 - 5.21	ENSGALG00000053252 (LncRNA)	0.00161443	no
soilOrgC	chr2:9780000_9800000	20	fst	high	293 - 293	2 - 2	460 - 460	0.24 - 0.24	5.06 - 5.06	ENSGALG00000048545 (LncRNA), ENSGALG00000053524 (LncRNA)	0.0012537	yes	0.55
soilOrgC	chr2:17220000_17240000	20	fst	high	241 - 241	1.68 - 1.68	474 - 474	0.23 - 0.23	5.02 - 5.02	KIAA1217	8.48977e-05	yes	0.6
soilOrgC	chr2:56220000_56250000	30	xpehh	high	190 - 270	3.15 - 3.44	333 - 416	0.11 - 0.16	2.03 - 3.14	PQLC1	8.74613e-05	yes	0.05
soilOrgC	chr2:68510000_68530000	20	fst	high	269 - 269	0.53 - 0.53	429 - 429	0.24 - 0.24	5.05 - 5.05		FLK outlier shows inconsistent allele-frequency	FLK outlier inconsistent in original population pairs
soilOrgC	chr2:89020000_89040000	20	xpehh	low	165 - 165	3.22 - 3.22	233 - 233	0.04 - 0.04	0.27 - 0.27	AHRR	FLK outlier shows inconsistent allele-frequency	FLK outlier inconsistent in original population pairs
soilOrgC	chr2:91690000_91710000	20	xpehh	low	115 - 115	3.01 - 3.01	199 - 199	0.11 - 0.11	1.84 - 1.84	ENSGALG00000033168, ZNF407	FLK outlier shows inconsistent allele-frequency	FLK outlier inconsistent in original population pairs
soilOrgC	chr2:104780000_104820000	40	xpehh	low	146 - 196	3.06 - 3.23	204 - 253	0.06 - 0.1	0.65 - 1.67	CDH2	FLK outlier shows inconsistent allele-frequency	FLK outlier inconsistent in original population pairs
soilOrgC	chr2:114100000_114150000	50	xpehh	low	91 - 128	3.1 - 3.38	169 - 193	0.05 - 0.11	0.52 - 1.93	ENSGALG00000048169 (LncRNA)	FLK outlier shows inconsistent allele-frequency	FLK outlier inconsistent in original population pairs
soilOrgC	chr2:124370000_124420000	50	xpehh	high	194 - 214	3.21 - 3.58	337 - 406	0.1 - 0.14	1.62 - 2.66		0.0198196	yes	0.35
soilOrgC	chr2:124450000_124500000	50	xpehh	high	123 - 199	3.01 - 3.23	381 - 465	0.12 - 0.14	2.08 - 2.76	ENSGALG00000053987 (LncRNA)	FLK outlier shows inconsistent allele-frequency	FLK outlier inconsistent in original population pairs
soilOrgC	chr2:126300000_126330000	30	xpehh	high	179 - 187	3 - 3.17	345 - 353	0.1 - 0.11	1.66 - 1.84	ENSGALG00000054155 (LncRNA), NDUFAF6, TP53INP1	0.0123272	yes	0.25
soilOrgC	chr2:126380000_126450000	70	xpehh	high	205 - 273	3.19 - 3.58	305 - 381	0.07 - 0.15	0.96 - 3.03	C8orf37	FLK outlier shows inconsistent allele-frequency	FLK outlier inconsistent in original population pairs
soilOrgC	chr2:128500000_128530000	30	xpehh	high	165 - 169	3.03 - 3.2	330 - 334	0.17 - 0.17	3.3 - 3.49	PABPC1	0.0142359	yes	0.3
soilOrgC	chr2:128540000_128560000	20	xpehh	high	276 - 276	3.04 - 3.04	390 - 390	0.08 - 0.08	1.15 - 1.15	YWHAZ	no significant FLK snp	yes	0.3
soilOrgC	chr2:128600000_128680000	80	xpehh	high	160 - 246	3.08 - 3.25	292 - 413	0.11 - 0.15	1.89 - 3.03	ENSGALG00000049820 (LncRNA), ZNF706	0.000679774	yes	0.2
soilOrgC	chr2:137920000_137940000	20	xpehh	low	89 - 89	3.18 - 3.18	299 - 299	0.15 - 0.15	2.92 - 2.92	TBC1D31	3.90961e-09	no
soilOrgC	chr2:147030000_147090000	60	xpehh	low	35 - 86	3.35 - 3.63	63 - 218	0.05 - 0.09	0.51 - 1.34	TSNARE1	no significant FLK snp	yes	0.2
soilOrgC	chr2:147220000_147260000	40	fst	low	82 - 166	0.77 - 1.03	95 - 219	0.24 - 0.31	5.05 - 6.77	TSNARE1	0.000895624	yes	0.3
soilOrgC	chr3:28290000_28330000	40	fst	high	119 - 215	1.36 - 1.93	247 - 326	0.25 - 0.28	5.28 - 6.27		0.00401552	yes	0.4
soilOrgC	chr3:28340000_28360000	20	fst	high	118 - 118	2.14 - 2.14	185 - 185	0.24 - 0.24	5.23 - 5.23	LRFN2	FLK outlier shows inconsistent allele-frequency	FLK outlier inconsistent in original population pairs
soilOrgC	chr3:32790000_32870000	80	xpehh	low	127 - 166	3.05 - 3.38	232 - 329	0.1 - 0.16	1.61 - 3.16	ENSGALG00000049188 (LncRNA), ENSGALG00000050560 (LncRNA)	4.76927e-08	yes	0.05
soilOrgC	chr3:35160000_35180000	20	fst	high	164 - 164	0.34 - 0.34	270 - 270	0.31 - 0.31	6.89 - 6.89	AKT3	0.000236146	yes	0.5
soilOrgC	chr3:48750000_48770000	20	xpehh	low	265 - 265	3.01 - 3.01	378 - 378	0.01 - 0.01	-0.47 - -0.47	MTHFD1L	FLK outlier shows inconsistent allele-frequency	FLK outlier inconsistent in original population pairs
soilOrgC	chr3:59420000_59440000	20	fst	high	91 - 91	1.37 - 1.37	201 - 201	0.26 - 0.26	5.58 - 5.58		FLK outlier shows inconsistent allele-frequency	FLK outlier inconsistent in original population pairs
soilOrgC	chr3:66570000_66630000	60	xpehh	high	223 - 289	3.02 - 3.9	338 - 502	0.1 - 0.16	1.66 - 3.12	CDC40, METTL24	FLK outlier shows inconsistent allele-frequency	FLK outlier inconsistent in original population pairs
soilOrgC	chr3:67200000_67300000	100	xpehh and/or fst	high	224 - 286	3.02 - 3.54	335 - 388	0.16 - 0.24	3.23 - 5.09	ARMC2, FOXO3	3.66927e-08	yes	0.25
soilOrgC	chr3:86680000_86720000	40	xpehh	low	251 - 284	3.33 - 3.58	409 - 492	0.09 - 0.18	1.41 - 3.6	PRIM2	3.6375e-08	yes	0.55
soilOrgC	chr3:87480000_87500000	20	fst	high	225 - 225	0.56 - 0.56	329 - 329	0.24 - 0.24	5.07 - 5.07	HMGCLL1	6.61738e-05	yes	0.35
soilOrgC	chr3:87490000_87510000	20	fst	low	182 - 182	0.58 - 0.58	275 - 275	0.25 - 0.25	5.5 - 5.5	HMGCLL1	6.61738e-05	yes	0.35
soilOrgC	chr3:91850000_91870000	20	xpehh	high	220 - 220	3.29 - 3.29	311 - 311	0.15 - 0.15	2.79 - 2.79	ENSGALG00000050914 (LncRNA), ENSGALG00000025589 (SnRNA)	0.0113648	yes	0.35
soilOrgC	chr3:106440000_106520000	80	fst	high	198 - 266	2.11 - 2.71	319 - 394	0.25 - 0.33	5.43 - 7.4	MSRA	4.72908e-06	yes	0.55
soilOrgC	chr3:106820000_106850000	30	xpehh	high	150 - 157	3.01 - 3.13	279 - 283	0.14 - 0.14	2.57 - 2.58	PINX1	0.00971784	yes	0.4
soilOrgC	chr3:107760000_107820000	60	fst	high	103 - 185	1.5 - 2.18	259 - 354	0.24 - 0.3	5.07 - 6.57	ENSGALG00000050553, ENSGALG00000050753	3.23915e-06	yes	0.472222
soilOrgC	chr3:108140000_108180000	40	xpehh	high	140 - 217	3.04 - 3.23	228 - 303	0.12 - 0.15	2.28 - 2.95	ENSGALG00000047869 (LncRNA)	0.01027	yes	0.119047
soilOrgC	chr3:108200000_108250000	50	xpehh	high	86 - 196	3.03 - 3.58	212 - 344	0.13 - 0.19	2.47 - 3.8	ENSGALG00000047589, TFAP2B	0.000347133	yes	0.2
soilOrgC	chr4:6480000_6500000	20	fst	high	111 - 111	0.71 - 0.71	192 - 192	0.28 - 0.28	6.23 - 6.23	ENSGALG00000047994 (LncRNA)	0.00444608	yes	0.2
soilOrgC	chr4:13110000_13130000	20	xpehh	high	253 - 253	3.26 - 3.26	395 - 395	0.12 - 0.12	2.17 - 2.17	TRPC5	0.000668168	yes	0.05
soilOrgC	chr4:14070000_14100000	30	xpehh	high	220 - 224	3.09 - 3.11	396 - 397	0.12 - 0.13	2.27 - 2.37	ENSGALG00000048179	0.0156017	yes	0.05
soilOrgC	chr4:20300000_20340000	40	fst	low	54 - 77	0.16 - 0.21	67 - 113	0.26 - 0.32	5.57 - 7.02	FGA, FGB, FGG, PLRG1	2.08071e-05	yes	0.05
soilOrgC	chr4:21060000_21080000	20	fst	high	93 - 93	1.33 - 1.33	193 - 193	0.26 - 0.26	5.55 - 5.55	ENSGALG00000049888 (LncRNA)	0.0024789	no
soilOrgC	chr4:21910000_21930000	20	xpehh	low	82 - 82	3.11 - 3.11	166 - 166	0.04 - 0.04	0.26 - 0.26	C4H4ORF46, ETFDH, RXFP1	no significant FLK snp	yes	0.2
soilOrgC	chr4:40090000_40110000	20	xpehh	high	132 - 132	3.04 - 3.04	200 - 200	0.14 - 0.14	2.65 - 2.65	TENM3	FLK outlier shows inconsistent allele-frequency	FLK outlier inconsistent in original population pairs
soilOrgC	chr4:40120000_40140000	20	xpehh	high	146 - 146	3.01 - 3.01	225 - 225	0.19 - 0.19	3.81 - 3.81	TENM3	0.00328892	yes	0.1
soilOrgC	chr4:40250000_40280000	30	fst	high	167 - 171	2.29 - 2.35	279 - 309	0.25 - 0.26	5.38 - 5.76	TENM3	0.00384993	yes	0.333333
soilOrgC	chr4:40470000_40510000	40	fst	high	69 - 114	2.63 - 2.65	202 - 241	0.24 - 0.27	5.13 - 6.01	TENM3	0.00530044	yes	0.266667
soilOrgC	chr4:40760000_40860000	100	fst	high	96 - 204	2.34 - 2.8	146 - 355	0.24 - 0.33	5.09 - 7.42	ENSGALG00000050037 (LncRNA)	0.000957647	yes	0.25
soilOrgC	chr4:40880000_40910000	30	fst	high	67 - 76	2.52 - 2.56	125 - 143	0.24 - 0.3	5.05 - 6.53	ENSGALG00000050037 (LncRNA)	0.00167282	yes	0.2
soilOrgC	chr4:40930000_40980000	50	fst	high	109 - 180	1.21 - 1.5	234 - 278	0.3 - 0.36	6.58 - 8.21	ENSGALG00000050037 (LncRNA)	0.000280261	yes	0.2
soilOrgC	chr4:42050000_42070000	20	fst	high	20 - 20	1.86 - 1.86	38 - 38	0.26 - 0.26	5.68 - 5.68	ENSGALG00000047221 (LncRNA)	0.0102054	yes	0.244444
soilOrgC	chr4:42130000_42150000	20	fst	high	108 - 108	1.87 - 1.87	170 - 170	0.25 - 0.25	5.38 - 5.38	ENSGALG00000054340 (LncRNA)	0.0102054	yes	0.15
soilOrgC	chr4:42900000_42950000	50	fst	high	67 - 103	1.98 - 2.21	166 - 216	0.24 - 0.3	5.09 - 6.54	GALNTL6	0.00301225	yes	0.2
soilOrgC	chr4:43220000_43300000	80	xpehh	high	164 - 265	3.02 - 4.03	281 - 384	0.14 - 0.2	2.61 - 4.21	ENSGALG00000046857 (LncRNA), GALNT7, HMGB2	2.29304e-05	yes	0.05
soilOrgC	chr4:43390000_43420000	30	fst	high	103 - 128	2.38 - 2.39	137 - 198	0.24 - 0.27	5.15 - 5.99	ENSGALG00000033311 (LncRNA), ENSGALG00000052572 (LncRNA)	0.0187899	yes	0.2
soilOrgC	chr4:46290000_46310000	20	fst	high	207 - 207	1 - 1	386 - 386	0.24 - 0.24	5.22 - 5.22	LIN54	0.000365148	no
soilOrgC	chr4:46450000_46470000	20	fst	high	200 - 200	2.24 - 2.24	395 - 395	0.26 - 0.26	5.68 - 5.68	ABRAXAS1, HELQ, MRPS18C	6.74012e-06	yes	0.25
soilOrgC	chr4:48290000_48310000	20	fst	high	173 - 173	0.53 - 0.53	248 - 248	0.32 - 0.32	7.26 - 7.26	ADGRL3	0.000154601	yes	0.2
soilOrgC	chr4:48300000_48330000	30	fst	low	183 - 185	0.5 - 0.53	285 - 296	0.28 - 0.35	6.19 - 8	ADGRL3	7.48284e-06	yes	0.15
soilOrgC	chr4:50860000_50970000	110	fst	high	117 - 201	0.6 - 0.77	238 - 347	0.24 - 0.34	5.05 - 7.73	IL8, IL8L1, PPBP, RASSF6	2.69853e-06	yes	0.4
soilOrgC	chr4:66820000_66840000	20	xpehh	low	281 - 281	3.19 - 3.19	479 - 479	0.08 - 0.08	1.29 - 1.29	ENSGALG00000014200	0.000321329	yes	0.2
soilOrgC	chr4:75670000_75710000	40	xpehh	high	143 - 176	3.06 - 3.17	227 - 282	0.13 - 0.19	2.45 - 3.79	ENSGALG00000047307 (LncRNA), ENSGALG00000052764 (LncRNA)	0.0343578	yes	0.5
soilOrgC	chr4:76500000_76560000	60	xpehh	high	238 - 305	3.05 - 3.57	366 - 491	0.12 - 0.14	2.05 - 2.54	Prom1	0.000587078	yes	0.35
soilOrgC	chr4:85560000_85580000	20	xpehh	high	364 - 364	3.01 - 3.01	565 - 565	0.06 - 0.06	0.59 - 0.59	ENSGALG00000052751 (LncRNA), KDM3A	FLK outlier shows inconsistent allele-frequency	FLK outlier inconsistent in original population pairs
soilOrgC	chr5:1190000_1210000	20	xpehh	high	279 - 279	3.17 - 3.17	433 - 433	0.14 - 0.14	2.62 - 2.62	gga-mir-1808, RMDN3	FLK outlier shows inconsistent allele-frequency	FLK outlier inconsistent in original population pairs
soilOrgC	chr5:1860000_1880000	20	fst	low	233 - 233	2.35 - 2.35	409 - 409	0.24 - 0.24	5.08 - 5.08	BET1L, NADSYN1, RIC8A, VPS51	4.63693e-13	yes	0.35
soilOrgC	chr5:13530000_13570000	40	xpehh	high	201 - 205	3.01 - 3.26	327 - 342	0.06 - 0.06	0.75 - 0.77	KCNQ1	no significant FLK snp	yes	0.4
soilOrgC	chr5:17550000_17580000	30	xpehh	high	114 - 135	3.08 - 3.11	259 - 272	0.14 - 0.15	2.66 - 2.91	ENSGALG00000051988 (LncRNA), ENSGALG00000027034 (ncRNA)	0.00994681	yes	0.2
soilOrgC	chr5:48350000_48370000	20	xpehh	low	235 - 235	3.12 - 3.12	348 - 348	0.13 - 0.13	2.31 - 2.31	CYP46A1, ENSGALG00000036286	0.00385391	yes	0.2
soilOrgC	chr6:17050000_17090000	40	xpehh	low	322 - 334	3.01 - 3.47	478 - 526	0.04 - 0.09	0.07 - 1.38	EIF3F, ENSGALG00000051819	0.000321329	yes	0.05
soilOrgC	chr6:25320000_25350000	30	fst	high	254 - 283	1.8 - 1.96	409 - 435	0.24 - 0.26	5.08 - 5.59	ENSGALG00000050593 (LncRNA)	3.49193e-09	yes	0.35
soilOrgC	chr6:26870000_26890000	20	fst	high	181 - 181	0.63 - 0.63	308 - 308	0.24 - 0.24	5.22 - 5.22	ENSGALG00000054720 (LncRNA), ENSGALG00000054969 (LncRNA)	0.00307299	yes	0.05
soilOrgC	chr7:29270000_29290000	20	fst	high	97 - 97	1.23 - 1.23	245 - 245	0.27 - 0.27	5.8 - 5.8	DPP10	no significant FLK snp	yes	0.35
soilOrgC	chr7:31520000_31560000	40	xpehh	high	137 - 212	3.03 - 3.39	298 - 322	0.19 - 0.22	3.98 - 4.67	ENSGALG00000048656	0.000401593	yes	0.1
soilOrgC	chr7:33280000_33310000	30	xpehh	low	156 - 174	3.39 - 3.47	312 - 324	0.08 - 0.11	1.06 - 1.91	ENSGALG00000053032 (LncRNA), ZEB2	0.00121626	yes	0.25
soilOrgC	chr7:33900000_33920000	20	fst	high	155 - 155	2.37 - 2.37	289 - 289	0.24 - 0.24	5.24 - 5.24	ENSGALG00000041782 (LncRNA)	1.96024e-05	yes	0.45
soilOrgC	chr7:35150000_35170000	20	xpehh	low	216 - 216	3.51 - 3.51	404 - 404	0.11 - 0.11	1.82 - 1.82	RIF1	5.78434e-05	yes	0.444444
soilOrgC	chr7:35350000_35410000	60	fst	low	188 - 282	1.24 - 2.47	362 - 467	0.24 - 0.34	5.25 - 7.55	CACNB4, STAM2	3.72507e-09	yes	0.172222
soilOrgC	chr7:36110000_36130000	20	fst	high	200 - 200	0.29 - 0.29	382 - 382	0.26 - 0.26	5.7 - 5.7		5.3557e-09	yes	0.3
soilOrgC	chr8:8120000_8140000	20	xpehh	high	321 - 321	3.13 - 3.13	423 - 423	0.05 - 0.05	0.52 - 0.52	COLGALT2	FLK outlier shows inconsistent allele-frequency	FLK outlier inconsistent in original population pairs
soilOrgC	chr8:8160000_8180000	20	xpehh	high	176 - 176	3.09 - 3.09	345 - 345	0.15 - 0.15	2.95 - 2.95		0.00713434	yes	0.2
soilOrgC	chr8:25180000_25200000	20	xpehh	low	223 - 223	3.16 - 3.16	342 - 342	0.08 - 0.08	1.16 - 1.16		0.000823703	yes	0.1
soilOrgC	chr9:10680000_10710000	30	fst	low	163 - 206	0.67 - 0.67	255 - 326	0.26 - 0.27	5.73 - 5.8	PLS1, TRPC1	0.000366976	yes	0.5
soilOrgC	chr9:14300000_14330000	30	xpehh	high	195 - 205	3.01 - 3.13	381 - 436	0.04 - 0.05	0.24 - 0.44	ENSGALG00000047059 (LncRNA), ENSGALG00000052948 (LncRNA)	no significant FLK snp	yes	0.45
soilOrgC	chr9:18740000_18780000	40	xpehh	high	153 - 161	3.03 - 3.21	277 - 303	0.08 - 0.14	1.04 - 2.78	NAALADL2	FLK outlier shows inconsistent allele-frequency	FLK outlier inconsistent in original population pairs
soilOrgC	chr9:18810000_18870000	60	xpehh	high	141 - 213	3.15 - 3.59	280 - 337	0.11 - 0.18	1.97 - 3.54	ENSGALG00000048975 (LncRNA), NAALADL2	FLK outlier shows inconsistent allele-frequency	FLK outlier inconsistent in original population pairs
soilOrgC	chr9:18990000_19010000	20	xpehh	high	155 - 155	3.19 - 3.19	301 - 301	0.1 - 0.1	1.78 - 1.78	NLGN1	FLK outlier shows inconsistent allele-frequency	FLK outlier inconsistent in original population pairs
soilOrgC	chr10:1520000_1580000	60	xpehh	high	125 - 179	3.06 - 3.28	299 - 337	0.11 - 0.16	1.94 - 3.13	DUOX2, RBPMS2, ENSGALG00000036706 (ncRNA), SORD	FLK outlier shows inconsistent allele-frequency	FLK outlier inconsistent in original population pairs
soilOrgC	chr10:6490000_6520000	30	fst	high	57 - 105	2.2 - 2.28	170 - 250	0.25 - 0.29	5.41 - 6.5	TJP1	no significant FLK snp	yes	0.15
soilOrgC	chr10:6820000_6870000	50	xpehh,fst	high	153 - 183	3.29 - 3.37	254 - 299	0.24 - 0.31	5.25 - 6.82	ENSGALG00000053176 (MiRNA), THSD4	0.000170586	yes	0.216667
soilOrgC	chr10:13660000_13690000	30	xpehh	high	213 - 261	3.21 - 3.32	414 - 503	0.19 - 0.22	3.97 - 4.69	NTRK3	0.000173381	yes	0.3
soilOrgC	chr10:20310000_20340000	30	xpehh	high	198 - 231	3.21 - 3.33	369 - 423	0.11 - 0.12	1.83 - 2.07	FRMD5, WDR76	0.0241815	yes	0.55
soilOrgC	chr11:13300000_13330000	30	fst	low	211 - 259	0.76 - 0.92	264 - 307	0.24 - 0.24	5.1 - 5.11		0.00138241	yes	0.25
soilOrgC	chr11:15360000_15390000	30	xpehh	high	220 - 288	3.16 - 3.26	372 - 446	0.1 - 0.14	1.69 - 2.64	ATMIN, CENPN, CMC2	FLK outlier shows inconsistent allele-frequency	FLK outlier inconsistent in original population pairs
soilOrgC	chr13:18270000_18290000	20	xpehh	high	116 - 116	3.05 - 3.05	191 - 191	0.04 - 0.04	0.07 - 0.07	KCTD16	0.0222141	yes	0.15
soilOrgC	chr14:4740000_4760000	20	fst	high	164 - 164	0.98 - 0.98	354 - 354	0.24 - 0.24	5.1 - 5.1	ARPC1A	5.79924e-05	yes	0.3
soilOrgC	chr14:7480000_7510000	30	xpehh	high	161 - 197	3.07 - 3.16	268 - 343	0.14 - 0.14	2.57 - 2.72	HS3ST4	FLK outlier shows inconsistent allele-frequency	FLK outlier inconsistent in original population pairs
soilOrgC	chr14:13190000_13210000	20	fst	low	433 - 433	2.19 - 2.19	553 - 553	0.24 - 0.24	5.21 - 5.21	CLUAP1	0.00102939	yes	0.15
soilOrgC	chr14:15390000_15410000	20	fst	high	29 - 29	1.57 - 1.57	78 - 78	0.24 - 0.24	5.26 - 5.26	ENSGALG00000041298, gga-mir-12225, UQCRC2	FLK outlier shows inconsistent allele-frequency	FLK outlier inconsistent in original population pairs
soilOrgC	chr15:7220000_7250000	30	xpehh	high	201 - 204	3.07 - 3.21	362 - 366	0.09 - 0.09	1.41 - 1.42	KIAA1671, SGSM1	FLK outlier shows inconsistent allele-frequency	FLK outlier inconsistent in original population pairs
soilOrgC	chr15:9890000_9920000	30	xpehh	low	189 - 207	3.05 - 3.07	312 - 329	0.07 - 0.09	1 - 1.5	CIT	2.08821e-05	yes	0.4
soilOrgC	chr17:3160000_3180000	20	xpehh	low	219 - 219	3.12 - 3.12	360 - 360	0.01 - 0.01	-0.46 - -0.46	ENSGALG00000050469 (LncRNA)	3.04866e-06	no
soilOrgC	chr17:5520000_5540000	20	fst	high	196 - 196	2.26 - 2.26	389 - 389	0.23 - 0.23	5.02 - 5.02	SPTAN1	0.00434052	yes	0.35
soilOrgC	chr18:850000_890000	40	xpehh	high	166 - 172	3.1 - 3.17	331 - 333	0.08 - 0.1	1.15 - 1.56	MYOCD	FLK outlier shows inconsistent allele-frequency	FLK outlier inconsistent in original population pairs
soilOrgC	chr18:1360000_1390000	30	xpehh	high	151 - 197	3.11 - 3.11	310 - 392	0.14 - 0.15	2.7 - 2.91		0.00647507	yes	0.227778
soilOrgC	chr18:6530000_6610000	80	xpehh	high	172 - 291	3.05 - 3.16	235 - 422	0.1 - 0.13	1.57 - 2.36	CRLF3, ENSGALG00000047593 (LncRNA), ENSGALG00000051036 (LncRNA), UTP6	FLK outlier shows inconsistent allele-frequency	FLK outlier inconsistent in original population pairs
soilOrgC	chr18:7220000_7240000	20	xpehh	high	164 - 164	3.02 - 3.02	284 - 284	0.1 - 0.1	1.55 - 1.55	CACNG1, CACNG4	FLK outlier shows inconsistent allele-frequency	FLK outlier inconsistent in original population pairs
soilOrgC	chr18:9840000_9910000	70	xpehh	low	97 - 146	3.04 - 3.7	202 - 309	0.11 - 0.16	1.89 - 3.23	AFMID, ARL16, ENSGALG00000019795 (LncRNA), ENSGALG00000027822, ENSGALG00000038671, GCGR, HGS, MRPL12, SLC25A10, SYNGR2, TK1, TMC6	1.53175e-06	yes	0.35
soilOrgC	chr20:1570000_1590000	20	fst	high	147 - 147	1.06 - 1.06	198 - 198	0.25 - 0.25	5.4 - 5.4	ASIP	0.00127615	yes	0.388889
soilOrgC	chr33:6470000_6500000	30	fst	low	4 - 5	0.76 - 1.38	12 - 22	0.4 - 0.5	9.14 - 11.7	DRAP1, KAT5, UQCC3, RELA	1.01429e-06	yes	0.166666

## Sheet: TableS4_candSNPs_SSA
Table S4: Candidate SNP list from selection signature analysis
This sheet contains candidate SNPs with large difference in allele frequency (dAAF>0.5) between Low and High groups from different envrionmental analyses.
The table provides at least one SNP with the dAAF >0.5 for each candidate gene
Environmental analysis	snpID	rsid	ref	alt	annotation	gene	gene ID	Low group pop1 AAF	Low group pop2 AAF	High group pop1 AAF	High group pop2 AAF	average AAF in Low group	average AAF in High group	|dAAF|
minTemp	chr21_3340742	rs315879878	G	T	intronic	ENSGALG00000002506	SPSB1	0.8	0.85	0.4	0.15	0.825	0.275	0.55
minTemp	chr26_4160183	rs317851952	A	T	upstream	ENSGALG00000002675		0.95	0.85	0.4	0.25	0.9	0.325	0.575
minTemp	chr26_4179927	rs736970763	C	G	intronic	ENSGALG00000002692		0.9	0.8	0.3	0.2	0.85	0.25	0.6
minTemp	chr18_5095581	rs741306978	G	A	intronic	ENSGALG00000002954	MBTD1	0.85	0.8	0.25	0.15	0.825	0.2	0.625
minTemp	chr18_5105184	rs732629913	T	C	downstream	ENSGALG00000002985	UTP18	0.85	0.8	0	0.2	0.825	0.1	0.725
minTemp	chr18_5099822	rs738364253	A	G	nonsynonymous	ENSGALG00000002985	UTP18	0.8	0.8	0	0.2	0.8	0.1	0.7
minTemp	chr18_5097158	rs314168808	C	T	nonsynonymous	ENSGALG00000002985	UTP18	0.85	0.8	0.25	0.15	0.825	0.2	0.625
minTemp	chr18_5097978	rs313980559	C	A	nonsynonymous	ENSGALG00000002985	UTP18	0.8	0.8	0.25	0.2	0.8	0.225	0.575
minTemp	chr18_5156846	rs317312418	T	C	intronic	ENSGALG00000002993	CA10	0.95	0.8	0.05	0.4	0.875	0.225	0.65
minTemp	chr18_6579283	rs15826593	G	A	upstream	ENSGALG00000003260	UTP6	0.15	0.25	0.9	0.8	0.2	0.85	0.65
minTemp	chr1_197380178	na	A	G	intronic	ENSGALG00000003416	FAM160A2	0.9	0.85	0.4	0.3	0.875	0.35	0.525
minTemp	chr14_1629928	rs735581328	A	G	intronic	ENSGALG00000003562	NPTX2	0.8	0.75	0.05	0.4	0.775	0.225	0.55
minTemp	chr21_5235097	na	G	T	downstream	ENSGALG00000004097	LRRC38	0.75	0.75	0.3	0.1	0.75	0.2	0.55
minTemp	chr14_3947909	rs736665750	G	T	intronic	ENSGALG00000004420	SDK1	0.75	0.9	0.05	0.3	0.825	0.175	0.65
minTemp	chr14_5131529	na	A	C	intronic	ENSGALG00000004816		0.7	0.75	0.15	0.15	0.725	0.15	0.575
minTemp	chr14_5142884	rs738767944	C	T	UTR3	ENSGALG00000004834	COPS3	0.75	0.75	0.15	0.15	0.75	0.15	0.6
minTemp	chr14_5155289	na	G	C	intronic	ENSGALG00000004842	NT5M	0.7	0.8	0.1	0.2	0.75	0.15	0.6
minTemp	chr5_17263013	na	G	A	downstream	ENSGALG00000004845	TIMM10	0.85	0.75	0.1	0.15	0.8	0.125	0.675
minTemp	chr19_7460814	rs14122580	A	G	intronic	ENSGALG00000005160	VMP1	0.75	0.85	0.3	0.25	0.8	0.275	0.525
minTemp	chr2_4618697	rs317672568	A	G	intronic	ENSGALG00000005710	CTDSPL	0.25	0.25	0.95	0.7	0.25	0.825	0.575
minTemp	chr7_6760479	rs10723271	G	T	nonsynonymous	ENSGALG00000005974	COL6A1	0.8	0.85	0.15	0.3	0.825	0.225	0.6
minTemp	chr2_5051731	rs734773228	A	G	intronic	ENSGALG00000006025	XIRP1	0.65	0.8	0.3	0.1	0.725	0.2	0.525
minTemp	chr5_16925158	rs316806623	G	A	UTR3	ENSGALG00000007127		0.75	0.9	0.05	0.1	0.825	0.075	0.75
minTemp	chr5_16957578	rs315213418	A	T	UTR3	ENSGALG00000007178	FADS2	0.1	0.15	0.9	0.8	0.125	0.85	0.725
minTemp	chr5_16944732	rs15673184	A	G	nonsynonymous	ENSGALG00000007178	FADS2	0.55	0.75	0	0.15	0.65	0.075	0.575
minTemp	chr5_16967014	rs1059511401	A	C	intronic	ENSGALG00000007203	RAB3IL1	0.85	0.9	0.1	0.25	0.875	0.175	0.7
minTemp	chr5_16973935	rs734597481	C	T	nonsynonymous	ENSGALG00000007203	RAB3IL1	0.9	0.85	0.3	0.35	0.875	0.325	0.55
minTemp	chr10_18147314	na	C	T	intronic	ENSGALG00000007252	ANKDD1A	0.85	0.75	0.25	0.15	0.8	0.2	0.6
minTemp	chr10_18164060	rs315348044	A	G	intronic	ENSGALG00000007262	SPG21	0.9	0.75	0.25	0.2	0.825	0.225	0.6
minTemp	chr5_17182206	rs1059217695	G	A	UTR5	ENSGALG00000007287		0.85	0.95	0.3	0.15	0.9	0.225	0.675
minTemp	chr10_18171192	rs14952795	T	C	intronic	ENSGALG00000007289	CLPX	0.1	0.35	0.75	0.75	0.225	0.75	0.525
minTemp	chr5_17197342	rs15673614	C	T	intronic	ENSGALG00000007330	CTNND1	0.2	0.1	0.85	0.85	0.15	0.85	0.7
minTemp	chr5_17231117	rs317045995	T	C	nonsynonymous	ENSGALG00000007341	MED19	0.55	0.75	0.15	0.1	0.65	0.125	0.525
minTemp	chr5_17242235	rs740651106	T	C	upstream	ENSGALG00000007362	ZDHHC5	0.85	0.7	0.1	0.05	0.775	0.075	0.7
minTemp	chr5_17248017	rs739291012	G	C	downstream	ENSGALG00000007370	CLP1	0.95	0.8	0.15	0.1	0.875	0.125	0.75
minTemp	chr5_17252599	rs1057834097	C	T	intronic	ENSGALG00000007374	YPEL4	0.75	0.75	0.1	0.2	0.75	0.15	0.6
minTemp	chr5_17261040	rs1058920117	T	C	UTR5	ENSGALG00000007381		0.95	0.95	0.2	0.35	0.95	0.275	0.675
minTemp	chr5_17256023	rs739581191	C	G	nonsynonymous	ENSGALG00000007381		0.05	0.15	0.7	0.6	0.1	0.65	0.55
minTemp	chr5_17256193	rs739661866	C	T	nonsynonymous	ENSGALG00000007381		0.2	0.25	0.75	0.75	0.225	0.75	0.525
minTemp	chr1_196930434	na	T	C	upstream	ENSGALG00000007441	MAP6	0.9	0.8	0.35	0.25	0.85	0.3	0.55
minTemp	chr5_17283707	na	C	T	intronic	ENSGALG00000007520	SSRP1	0.8	0.75	0.05	0.3	0.775	0.175	0.6
minTemp	chr18_10410366	na	C	T	UTR3	ENSGALG00000007713		0.7	0.7	0.3	0	0.7	0.15	0.55
minTemp	chr4_14107250	rs737145126	T	C	intronic	ENSGALG00000008282	ATG4A	0.85	0.75	0.1	0.25	0.8	0.175	0.625
minTemp	chr1_27533032	rs741250331	G	A	intronic	ENSGALG00000009485	IMMP2L	0.1	0.2	0.7	0.65	0.15	0.675	0.525
minTemp	chr27_5719783	rs315239810	G	T	intronic	ENSGALG00000009943	FAM117A	0.7	0.9	0.05	0.35	0.8	0.2	0.6
minTemp	chr27_5715201	rs317359923	C	T	intronic	ENSGALG00000009944	KAT7	0.25	0.05	0.9	0.8	0.15	0.85	0.7
minTemp	chr5_34721145	rs314147964	A	G	intronic	ENSGALG00000009983	NUBPL	0.85	0.85	0	0.45	0.85	0.225	0.625
minTemp	chr8_24344580	rs313880413	C	T	intronic	ENSGALG00000010539	RNF11	0.05	0.1	0.75	0.7	0.075	0.725	0.65
minTemp	chr3_36713864	rs80704816	C	T	intronic	ENSGALG00000010778	CHRM1	0.25	0.15	0.9	0.75	0.2	0.825	0.625
minTemp	chr1_49902052	rs738966909	A	G	nonsynonymous	ENSGALG00000012003	XPNPEP3	0.9	0.75	0.4	0.15	0.825	0.275	0.55
minTemp	chr1_49891637	rs730966112	C	G	nonsynonymous	ENSGALG00000012003	XPNPEP3	0.9	0.7	0.3	0.25	0.8	0.275	0.525
minTemp	chr1_49932449	na	G	A	intronic	ENSGALG00000012013	SLC25A17	0.9	0.75	0.25	0.2	0.825	0.225	0.6
minTemp	chr1_50054793	rs740590617	G	A	nonsynonymous	ENSGALG00000012024	MRTFA	0.95	0.8	0.3	0.2	0.875	0.25	0.625
minTemp	chr1_50054827	rs734326086	C	T	nonsynonymous	ENSGALG00000012024	MRTFA	0.95	0.8	0.3	0.2	0.875	0.25	0.625
minTemp	chr1_56032224	rs13870546	G	A	intronic	ENSGALG00000012792	HIPK2	0.15	0.1	0.7	0.85	0.125	0.775	0.65
minTemp	chr1_56228517	rs312403160	G	T	intronic	ENSGALG00000012796		0.65	0.95	0.2	0.25	0.8	0.225	0.575
minTemp	chr1_56239018	rs315472386	A	G	nonsynonymous	ENSGALG00000012796		0.55	0.1	0.85	0.85	0.325	0.85	0.525
minTemp	chr1_56240399	rs15277089	T	A	nonsynonymous	ENSGALG00000012796		0.55	0.1	0.85	0.85	0.325	0.85	0.525
minTemp	chr2_68088249	rs316937055	G	A	intronic	ENSGALG00000012888	PHLPP1	0.1	0.1	0.95	0.6	0.1	0.775	0.675
minTemp	chr4_63136574	rs733978669	A	G	UTR3	ENSGALG00000013646	VPS37A	0.7	0.9	0.1	0.25	0.8	0.175	0.625
minTemp	chr4_63912289	na	T	C	intronic	ENSGALG00000013684	SGCZ	0.8	0.75	0.25	0.1	0.775	0.175	0.6
minTemp	chr4_65679957	rs318134095	G	A	intronic	ENSGALG00000013940	LNX1	0.8	0.95	0.15	0.55	0.875	0.35	0.525
minTemp	chr5_16420305	rs315888203	T	C	upstream	ENSGALG00000014152		0.1	0.15	0.9	0.6	0.125	0.75	0.625
minTemp	chr1_77832373	rs313794401	T	C	intronic	ENSGALG00000014468	MLF2	0.2	0.4	0.85	0.8	0.3	0.825	0.525
minTemp	chr1_109134117	rs732503598	A	G	intronic	ENSGALG00000016059	ETS2	0.85	0.9	0.3	0.4	0.875	0.35	0.525
minTemp	chr1_109639334	rs739509160	G	A	intronic	ENSGALG00000016138	DSCAM	0.15	0.05	0.65	0.6	0.1	0.625	0.525
minTemp	chr1_111026718	rs317526225	C	T	intronic	ENSGALG00000016196		0.7	0.95	0.3	0.05	0.825	0.175	0.65
minTemp	chr3_108234307	rs740753540	T	C	intronic	ENSGALG00000016680	TFAP2B	0.9	0.9	0.2	0.4	0.9	0.3	0.6
minTemp	chr1_145479945	rs316657473	T	C	intronic	ENSGALG00000016872	PCCA	0.85	0.9	0.35	0.2	0.875	0.275	0.6
minTemp	chr1_197374203	na	G	C	downstream	ENSGALG00000017299	RPS11	0.9	0.8	0.3	0.15	0.85	0.225	0.625
minTemp	chr1_195837260	na	C	G	intronic	ENSGALG00000017304	PGM2L1	0.95	0.85	0.15	0.25	0.9	0.2	0.7
minTemp	chr1_195827151	na	C	G	nonsynonymous	ENSGALG00000017304	PGM2L1	0.9	0.8	0.15	0.35	0.85	0.25	0.6
minTemp	chr1_197289816	na	G	A	upstream	ENSGALG00000017347	HBBR	0.95	0.8	0.4	0.2	0.875	0.3	0.575
minTemp	chr18_10416434	na	T	A	nonsynonymous	ENSGALG00000019755		0.7	0.7	0.35	0	0.7	0.175	0.525
minTemp	chr3_108310019	rs312701210	C	A	intronic	ENSGALG00000019842	TFAP2D	0.95	0.85	0.3	0.2	0.9	0.25	0.65
minTemp	chr5_17269803	rs740320098	A	G	intronic	ENSGALG00000020479	SLC43A3	0.9	0.75	0.1	0.1	0.825	0.1	0.725
minTemp	chr5_17278237	rs731898985	A	G	nonsynonymous	ENSGALG00000020479	SLC43A3	0.8	0.7	0.15	0.15	0.75	0.15	0.6
minTemp	chr5_16904462	rs737081707	G	C	intronic	ENSGALG00000020485		0.65	0.8	0.05	0.15	0.725	0.1	0.625
minTemp	chr21_2007660	rs315268906	G	C	intronic	ENSGALG00000021676		0.85	0.8	0	0.3	0.825	0.15	0.675
minTemp	chr1_197390872	na	G	A	nonsynonymous	ENSGALG00000022704		0.9	0.8	0.15	0.4	0.85	0.275	0.575
minTemp	chr18_10429868	rs738416634	G	A	intronic	ENSGALG00000027789	RAB37	0.7	0.7	0.3	0.05	0.7	0.175	0.525
minTemp	chr1_197283369	na	G	A	UTR3	ENSGALG00000028273	HBE1	0.95	0.8	0.45	0.2	0.875	0.325	0.55
minTemp	chr4_89590013	rs735474386	G	A	intronic	ENSGALG00000030602	ADAM33	0.6	0.6	0	0.15	0.6	0.075	0.525
minTemp	chr1_195808059	na	A	G	downstream	ENSGALG00000030652		0.9	0.8	0.05	0.2	0.85	0.125	0.725
minTemp	chr1_197267802	na	G	A	nonsynonymous	ENSGALG00000030885	OR51M1	0.95	0.75	0.3	0.1	0.85	0.2	0.65
minTemp	chr23_2992673	rs734052742	C	T	intronic	ENSGALG00000031440	PTPRU	0.9	0.8	0.3	0.2	0.85	0.25	0.6
minTemp	chr21_1998185	rs739470072	A	T	UTR3	ENSGALG00000032413	NADK	0.8	0.8	0	0.35	0.8	0.175	0.625
minTemp	chr5_17264521	na	G	A	nonsynonymous	ENSGALG00000032903	RTN4RL2	0.85	0.75	0.1	0.2	0.8	0.15	0.65
minTemp	chr1_468193	rs735888526	A	G	ncRNA_intronic	ENSGALG00000033919		0.05	0.1	0.7	0.7	0.075	0.7	0.625
minTemp	chr1_197417380	na	C	G	intronic	ENSGALG00000034004	TRIM3	0.95	0.85	0.15	0.55	0.9	0.35	0.55
minTemp	chr1_197418047	na	A	G	nonsynonymous	ENSGALG00000034004	TRIM3	0.95	0.9	0.25	0.55	0.925	0.4	0.525
minTemp	chr1_196804406	na	T	G	intronic	ENSGALG00000034967	GDPD5	0.9	0.8	0.25	0.35	0.85	0.3	0.55
minTemp	chr1_197277566	na	A	G	upstream	ENSGALG00000035309	HBE	0.95	0.8	0.45	0.2	0.875	0.325	0.55
minTemp	chr12_3121160	na	C	T	intronic	ENSGALG00000035578	RBM6	0.75	0.75	0	0.2	0.75	0.1	0.65
minTemp	chr1_197401060	na	C	T	nonsynonymous	ENSGALG00000036106	SMPD1	0.9	0.8	0.15	0.35	0.85	0.25	0.6
minTemp	chr1_197401171	na	G	A	nonsynonymous	ENSGALG00000036106	SMPD1	0.9	0.8	0.15	0.35	0.85	0.25	0.6
minTemp	chr2_43430775	rs735453043	A	G	upstream	ENSGALG00000036110		0.75	0.8	0.25	0.2	0.775	0.225	0.55
minTemp	chr8_23765614	rs741698490	C	T	intronic	ENSGALG00000036909	BEND5	0.6	0.65	0	0.1	0.625	0.05	0.575
minTemp	chr1_197438282	na	A	G	intronic	ENSGALG00000037839	ARFIP2	0.05	0.2	0.75	0.7	0.125	0.725	0.6
minTemp	chr2_43920885	na	G	A	upstream	ENSGALG00000038646	EIF1B	0.8	0.75	0.05	0.4	0.775	0.225	0.55
minTemp	chr1_197395093	na	C	T	downstream	ENSGALG00000039837	CCKBR	0.9	0.8	0.15	0.35	0.85	0.25	0.6
minTemp	chr5_17280906	na	G	A	ncRNA_intronic	ENSGALG00000040479	P2RX3	0.8	0.75	0	0.3	0.775	0.15	0.625
minTemp	chr5_17280624	na	C	T	ncRNA_exonic	ENSGALG00000040479	P2RX3	0.8	0.75	0.05	0.3	0.775	0.175	0.6
minTemp	chr5_17280173	rs314385185	G	A	ncRNA_exonic	ENSGALG00000040479	P2RX3	0.2	0.25	0.95	0.7	0.225	0.825	0.6
minTemp	chr5_17280159	rs318189997	T	C	ncRNA_exonic	ENSGALG00000040479	P2RX3	0.15	0.25	0.9	0.65	0.2	0.775	0.575
minTemp	chr14_4909738	rs736382989	C	A	intronic	ENSGALG00000041285	MAP2K3	0.65	0.8	0.1	0.2	0.725	0.15	0.575
minTemp	chr2_43959021	rs317408968	T	C	intronic	ENSGALG00000041372		0.05	0.15	0.85	0.45	0.1	0.65	0.55
minTemp	chr1_197438993	na	G	C	intronic	ENSGALG00000042572		0	0.2	0.75	0.7	0.1	0.725	0.625
minTemp	chr2_42164063	na	G	T	intronic	ENSGALG00000043415	ACPP	0.6	0.8	0.1	0.25	0.7	0.175	0.525
minTemp	chr5_17275619	rs794312629	G	A	UTR3	ENSGALG00000043860	PGR2/3	0.75	0.65	0.2	0.15	0.7	0.175	0.525
minTemp	chr1_197225428	na	G	A	intronic	ENSGALG00000044591	OR51E2	1	0.8	0.25	0.25	0.9	0.25	0.65
minTemp	chr4_89603283	rs16453444	G	A	intronic	ENSGALG00000044620		0.8	0.9	0	0.45	0.85	0.225	0.625
minTemp	chr5_17258173	rs1059780782	A	G	nonsynonymous	ENSGALG00000046098	UBE2L6	0.9	0.85	0.15	0.25	0.875	0.2	0.675
minTemp	chr1_197404221	na	T	C	intronic	ENSGALG00000046164	APBB1	0.95	0.8	0.15	0.35	0.875	0.25	0.625
minTemp	chr4_43496808	rs738114890	G	C	ncRNA_intronic	ENSGALG00000046699		0.75	0.8	0.05	0.25	0.775	0.15	0.625
minTemp	chr1_49880947	rs736613178	T	A	ncRNA_intronic	ENSGALG00000046744		0.9	0.7	0.3	0.25	0.8	0.275	0.525
minTemp	chr20_4516141	rs314237836	G	C	ncRNA_intronic	ENSGALG00000046818		0.85	0.7	0.2	0.15	0.775	0.175	0.6
minTemp	chr3_108130465	rs312702646	G	C	ncRNA_intronic	ENSGALG00000047869		0.9	0.95	0.45	0.25	0.925	0.35	0.575
minTemp	chr1_109515507	rs732840204	G	T	intronic	ENSGALG00000047890	PCP4	0.75	0.9	0.15	0.35	0.825	0.25	0.575
minTemp	chr4_43505891	rs741120306	T	C	ncRNA_intronic	ENSGALG00000048030		0.05	0.15	0.95	0.55	0.1	0.75	0.65
minTemp	chr4_43502734	rs313378340	G	A	ncRNA_exonic	ENSGALG00000048030		0.75	0.8	0.05	0.25	0.775	0.15	0.625
minTemp	chr1_197263129	na	T	A	downstream	ENSGALG00000048553	OR52R1	0.95	0.9	0.4	0.35	0.925	0.375	0.55
minTemp	chr2_43538627	na	T	C	downstream	ENSGALG00000048965		0.75	0.8	0.25	0.25	0.775	0.25	0.525
minTemp	chr6_27327782	na	T	A	ncRNA_exonic	ENSGALG00000049592		0.6	0.85	0.1	0.1	0.725	0.1	0.625
minTemp	chr2_43926924	na	A	G	downstream	ENSGALG00000049942	gga-mir-7457	0.85	0.7	0.15	0.35	0.775	0.25	0.525
minTemp	chr4_43442934	rs314348884	C	G	ncRNA_splicing	ENSGALG00000050160		0.8	0.75	0.05	0.15	0.775	0.1	0.675
minTemp	chr4_43434441	rs315414306	C	T	ncRNA_exonic	ENSGALG00000050160		0.8	0.7	0.05	0.25	0.75	0.15	0.6
minTemp	chr6_25333139	na	G	A	ncRNA_intronic	ENSGALG00000050593		0.7	0.7	0	0.2	0.7	0.1	0.6
minTemp	chr6_25331885	na	G	T	ncRNA_exonic	ENSGALG00000050593		0.65	0.7	0	0.2	0.675	0.1	0.575
minTemp	chr3_107835173	rs317318272	A	G	nonsynonymous	ENSGALG00000050753		0.75	0.8	0.15	0.35	0.775	0.25	0.525
minTemp	chr3_43733903	rs312669753	G	A	ncRNA_intronic	ENSGALG00000051296		0.8	0.9	0.25	0.2	0.85	0.225	0.625
minTemp	chr6_27270359	rs312608923	G	A	ncRNA_exonic	ENSGALG00000051688		0.75	0.9	0.25	0.3	0.825	0.275	0.55
minTemp	chr1_97184538	rs736739044	A	G	ncRNA_intronic	ENSGALG00000051825		0.75	0.55	0.1	0.15	0.65	0.125	0.525
minTemp	chr5_17564981	rs741666407	T	G	ncRNA_intronic	ENSGALG00000051988		0.75	0.8	0.1	0.15	0.775	0.125	0.65
minTemp	chr6_27321826	rs739968199	T	A	ncRNA_exonic	ENSGALG00000052216		0.6	0.85	0.1	0.1	0.725	0.1	0.625
minTemp	chr4_43422571	rs734941354	T	C	ncRNA_splicing	ENSGALG00000052572		0.8	0.75	0.05	0.35	0.775	0.2	0.575
minTemp	chr4_43422589	rs313243968	C	A	ncRNA_exonic	ENSGALG00000052572		0.8	0.75	0.05	0.35	0.775	0.2	0.575
minTemp	chr14_5124954	rs732505121	G	A	downstream	ENSGALG00000052641	PLD6	0.7	0.8	0.1	0.15	0.75	0.125	0.625
minTemp	chr4_52721011	rs312579587	C	T	ncRNA_intronic	ENSGALG00000052662		0.15	0.25	0.8	0.9	0.2	0.85	0.65
minTemp	chr1_197280636	na	G	A	nonsynonymous	ENSGALG00000052767		0.95	0.8	0.45	0.2	0.875	0.325	0.55
minTemp	chr1_197280967	na	T	C	nonsynonymous	ENSGALG00000052767		0.95	0.8	0.45	0.2	0.875	0.325	0.55
minTemp	chr1_197280970	na	G	A	nonsynonymous	ENSGALG00000052767		0.95	0.8	0.45	0.2	0.875	0.325	0.55
minTemp	chr1_37164801	rs315096302	T	A	ncRNA_exonic	ENSGALG00000052790		0.7	0.95	0.15	0.25	0.825	0.2	0.625
minTemp	chr20_4587434	rs738582207	G	C	ncRNA_intronic	ENSGALG00000052811		0.95	0.9	0.3	0.3	0.925	0.3	0.625
minTemp	chr2_42108399	rs14170918	C	T	ncRNA_intronic	ENSGALG00000052910		0.65	0.9	0	0.3	0.775	0.15	0.625
minTemp	chr1_197231010	na	C	T	intronic	ENSGALG00000053527		0.95	0.8	0.25	0.15	0.875	0.2	0.675
minTemp	chr5_17193485	rs315097836	A	C	UTR3	ENSGALG00000053601	LPXN	0.8	0.9	0.15	0.25	0.85	0.2	0.65
minTemp	chr5_17191121	na	G	T	nonsynonymous	ENSGALG00000053601	LPXN	0.75	0.75	0.15	0.1	0.75	0.125	0.625
minTemp	chr5_17190919	na	G	T	nonsynonymous	ENSGALG00000053601	LPXN	0.7	0.75	0.15	0.1	0.725	0.125	0.6
minTemp	chr5_17191232	rs731490047	A	G	nonsynonymous	ENSGALG00000053601	LPXN	0.2	0.2	0.85	0.65	0.2	0.75	0.55
minTemp	chr1_197252179	na	G	A	nonsynonymous	ENSGALG00000053623		0.85	0.75	0.2	0.1	0.8	0.15	0.65
minTemp	chr3_43756481	rs315338151	T	C	ncRNA_exonic	ENSGALG00000053691		0.8	0.9	0.3	0.3	0.85	0.3	0.55
minTemp	chr3_107854024	rs312965298	G	C	ncRNA_exonic	ENSGALG00000053865		0.75	0.85	0.15	0.4	0.8	0.275	0.525
minTemp	chr2_43463850	rs316715125	T	G	intronic	ENSGALG00000053882		0.8	0.85	0.3	0.15	0.825	0.225	0.6
minTemp	chr2_43924111	na	G	T	nonsynonymous	ENSGALG00000054003		0.8	0.7	0.05	0.4	0.75	0.225	0.525
minTemp	chr1_197243456	na	C	T	downstream	ENSGALG00000054014		0.95	0.8	0.25	0.1	0.875	0.175	0.7
minTemp	chr23_2186018	na	C	T	intronic	ENSGALG00000055006	AHDC1	0.85	0.85	0.25	0.2	0.85	0.225	0.625
precDQ	chr21_544526	rs740716939	G	A	intronic	ENSGALG00000000627	DNAJC11	0.777778	0.722222	0.15	0.277778	0.75	0.213889	0.536111
precDQ	chr19_1847689	rs316908858	A	G	intronic	ENSGALG00000001153	AUTS2	0.833333	0.833333	0.3	0.166667	0.833333	0.233333	0.6
precDQ	chr17_9453975	rs738022500	A	G	intronic	ENSGALG00000001157	DENND1A	0.777778	0.833333	0.3	0.166667	0.805555	0.233333	0.572222
precDQ	chr26_3951479	na	A	C	UTR3	ENSGALG00000002170		0.833333	0.777778	0.15	0.444444	0.805555	0.297222	0.508333
precDQ	chr11_1675064	rs735405883	G	A	intronic	ENSGALG00000002458	VAC14	0.944444	0.833333	0.35	0.222222	0.888888	0.286111	0.602777
precDQ	chr22_2620465	na	C	T	intronic	ENSGALG00000003299	NSD3	0	0.333333	0.85	0.5	0.166666	0.675	0.508334
precDQ	chr11_18122306	rs317389472	G	C	intronic	ENSGALG00000005872	BANP	0.722222	0.888889	0.15	0.222222	0.805556	0.186111	0.619445
precDQ	chr2_5471305	rs318104934	T	C	intronic	ENSGALG00000006072		0.722222	0.944444	0.15	0.166667	0.833333	0.158334	0.674999
precDQ	chr6_21873025	na	C	T	intronic	ENSGALG00000006912	CPEB3	0.555556	0.888889	0.05	0.0555556	0.722222	0.0527778	0.669444
precDQ	chr18_9863048	rs314018412	C	T	UTR3	ENSGALG00000007191	TK1	0.666667	0.666667	0.2	0.111111	0.666667	0.155556	0.511111
precDQ	chr6_25055476	rs16555443	G	C	intronic	ENSGALG00000008318	SLK	0.0555556	0.0555556	0.65	0.611111	0.0555556	0.630556	0.575
precDQ	chr3_8446794	rs314939603	A	G	intronic	ENSGALG00000009078	GALNT14	0.666667	0.833333	0.15	0.0555556	0.75	0.102778	0.647222
precDQ	chr4_23364554	rs314992123	C	T	intronic	ENSGALG00000009499	NPY5R	0.5	0.777778	0.1	0.0555556	0.638889	0.0777778	0.561111
precDQ	chr4_23415547	rs314607081	G	A	intronic	ENSGALG00000009501	TMA16	0.722222	0.833333	0.25	0.166667	0.777778	0.208334	0.569444
precDQ	chr8_20453398	rs732469649	G	A	intronic	ENSGALG00000010053	PTPRF	0.777778	0.722222	0.2	0.166667	0.75	0.183334	0.566666
precDQ	chr4_35188945	rs14451188	G	A	intronic	ENSGALG00000010371	FAM13A	0.888889	0.944444	0.35	0.388889	0.916667	0.369444	0.547223
precDQ	chr4_43282141	rs312368233	G	T	intronic	ENSGALG00000010744	GALNT7	0.388889	0	0.7	0.722222	0.194444	0.711111	0.516667
precDQ	chr2_28015850	rs317484297	G	A	intronic	ENSGALG00000010792	AGMO	0.222222	0.166667	0.65	0.833333	0.194445	0.741667	0.547222
PrecDQ	chr2_28021322	rs315829959	T	C	nonsynonymous	ENSGALG00000010792	AGMO	0.111111	0.111111	0.6	0.666667	0.111111	0.633333	0.522222
PrecDQ	chr2_28014205	rs15077551	C	T	nonsynonymous	ENSGALG00000010792	AGMO	0	0	0.35	0.666667	0	0.508333	0.508333
precDQ	chr2_28067993	rs738289988	T	A	intronic	ENSGALG00000010794	MEOX2	0.111111	0	0.5	0.777778	0.0555555	0.638889	0.583334
precDQ	chr8_26059205	rs732929160	C	T	intronic	ENSGALG00000010818	PLPP3	0.722222	0.833333	0.15	0.388889	0.777778	0.269444	0.508334
precDQ	chr7_31045601	rs314250782	C	G	intronic	ENSGALG00000012362	THSD7B	0.222222	0.222222	0.7	0.777778	0.222222	0.738889	0.516667
precDQ	chr7_35151474	rs317912233	G	A	intronic	ENSGALG00000012484	RIF1	0.722222	0.833333	0.1	0.166667	0.777778	0.133333	0.644445
PrecDQ	chr7_35164267	rs16614439	T	G	nonsynonymous	ENSGALG00000012484	RIF1	0.666667	0.666667	0.05	0.0555556	0.666667	0.0527778	0.613889
precDQ	chr7_36101421	rs736081272	G	A	intronic	ENSGALG00000012543	GPD2	0.555556	0.555556	0	0	0.555556	0	0.555556
precDQ	chr1_52807448	rs15268225	A	T	intronic	ENSGALG00000012559	LARGE1	0.444444	0.166667	0.8	0.888889	0.305555	0.844445	0.53889
precDQ	chr3_49703837	rs314052498	C	T	upstream	ENSGALG00000013607	FBXO5	0.722222	0.777778	0.3	0.166667	0.75	0.233333	0.516667
precDQ	chr3_49707564	rs315686448	A	G	intronic	ENSGALG00000013609	MTRF1L	0.722222	0.777778	0.25	0.166667	0.75	0.208334	0.541666
precDQ	chr1_78066038	rs313409191	T	C	upstream	ENSGALG00000014659	C1R	0.222222	0.111111	0.65	0.777778	0.166666	0.713889	0.547223
precDQ	chr1_78077393	rs317830961	C	T	intronic	ENSGALG00000014674	CLSTN3	0.166667	0.277778	0.85	0.888889	0.222223	0.869444	0.647221
precDQ	chr1_81243475	rs736091251	T	G	intronic	ENSGALG00000015018	CASQ2	0	0	0.45	0.666667	0	0.558334	0.558334
precDQ	chr2_103792728	rs16089132	G	A	intronic	ENSGALG00000015112	ZNF521	0.333333	0.166667	0.8	0.833333	0.25	0.816666	0.566666
precDQ	chr1_88329905	rs316074735	A	G	intronic	ENSGALG00000015353	BBX	0.111111	0.0555556	0.65	0.555556	0.0833333	0.602778	0.519445
precDQ	chr3_70961225	rs739469705	C	T	intronic	ENSGALG00000015466	SIM1	0.611111	0.833333	0.25	0.111111	0.722222	0.180556	0.541666
precDQ	chr3_72505566	rs315786802	T	C	intronic	ENSGALG00000015513	MMS22L	0.111111	0.0555556	0.7	0.555556	0.0833333	0.627778	0.544445
PrecDQ	chr3_72517241	rs314869658	C	A	nonsynonymous	ENSGALG00000015513	MMS22L	0.722222	0.833333	0.3	0.222222	0.777778	0.261111	0.516667
precDQ	chr3_73187113	rs15389516	A	T	upstream	ENSGALG00000015590	MANEA	0.833333	0.777778	0.1	0.166667	0.805555	0.133333	0.672222
precDQ	chr3_73938509	rs740881829	A	C	intronic	ENSGALG00000015593	EPHA7	0.888889	0.888889	0.25	0.333333	0.888889	0.291666	0.597223
precDQ	chr4_89961208	rs314008162	G	A	intronic	ENSGALG00000016098	EXOC6B	0.722222	0.777778	0.3	0	0.75	0.15	0.6
precDQ	chr1_109721134	rs14871885	C	T	intronic	ENSGALG00000016138	DSCAM	0.0555556	0.0555556	0.65	0.5	0.0555556	0.575	0.519444
precDQ	chr1_113714276	rs733028159	G	A	intronic	ENSGALG00000016245	BCOR	0.944444	1	0.35	0.5	0.972222	0.425	0.547222
precDQ	chr3_86703122	rs315677415	G	T	intronic	ENSGALG00000016278	PRIM2	0.722222	0.611111	0	0.0555556	0.666667	0.0277778	0.638889
PrecDQ	chr3_86710637	rs313188681	T	C	nonsynonymous	ENSGALG00000016278	PRIM2	0.277778	0.222222	0.8	0.722222	0.25	0.761111	0.511111
precDQ	chr3_86754389	rs315833014	C	A	intronic	ENSGALG00000016279	RAB23	0.166667	0.388889	0.75	0.944444	0.277778	0.847222	0.569444
PrecDQ	chr3_86751585	rs317473946	T	C	nonsynonymous	ENSGALG00000016279	RAB23	0.111111	0.222222	0.6	0.777778	0.166666	0.688889	0.522223
precDQ	chr3_86786031	rs733735638	G	C	intronic	ENSGALG00000016282	ZNF451	0.722222	0.722222	0.15	0.0555556	0.722222	0.102778	0.619444
precDQ	chr3_87511307	rs315455718	C	T	intronic	ENSGALG00000016294	HMGCLL1	0.166667	0.0555556	0.8	0.777778	0.111111	0.788889	0.677778
precDQ	chr8_15400113	rs735472125	C	T	intronic	ENSGALG00000020805	LRRC8D	0.611111	0.944444	0.2	0.222222	0.777778	0.211111	0.566667
PrecDQ	chr8_15392581	rs10724918	T	A	nonsynonymous	ENSGALG00000020805	LRRC8D	0.555556	0.833333	0.15	0.222222	0.694445	0.186111	0.508334
precDQ	chr3_73206656	rs312336006	A	G	upstream	ENSGALG00000025686	RF00026	0.833333	0.777778	0.25	0.166667	0.805555	0.208334	0.597221
precDQ	chr17_9508178	rs315550755	T	C	downstream	ENSGALG00000026417	RF02271	0.777778	0.833333	0.3	0.222222	0.805555	0.261111	0.544444
precDQ	chr3_86764582	rs15417056	A	G	intronic	ENSGALG00000026605	BAG2	0.222222	0.333333	0.75	1	0.277778	0.875	0.597222
precDQ	chr3_106484531	rs739397828	G	T	intronic	ENSGALG00000028032	MSRA	0.777778	0.833333	0.1	0.111111	0.805555	0.105555	0.7
precDQ	chr21_560325	rs10725890	A	G	UTR3	ENSGALG00000028148	PHF13	0.222222	0.277778	0.85	0.666667	0.25	0.758333	0.508333
precDQ	chr6_21704316	na	C	T	upstream	ENSGALG00000030597	KIF11	0.388889	0.833333	0.1	0.111111	0.611111	0.105555	0.505556
precDQ	chr19_949859	rs741125990	C	T	intronic	ENSGALG00000032220		0.611111	0.777778	0.1	0.111111	0.694444	0.105555	0.588889
precDQ	chr6_21804826	na	C	T	intronic	ENSGALG00000032234	MARCH5	0.5	0.944444	0.05	0.111111	0.722222	0.0805555	0.641667
precDQ	chr21_538509	rs13602412	A	T	intronic	ENSGALG00000033569		0.777778	0.722222	0.15	0.222222	0.75	0.186111	0.563889
precDQ	chr3_72056954	na	C	T	downstream	ENSGALG00000034564		0.555556	0.833333	0.2	0.166667	0.694445	0.183334	0.511111
precDQ	chr21_566581	rs315528106	C	T	intronic	ENSGALG00000035211	KLHL21	0.222222	0.277778	0.85	0.666667	0.25	0.758333	0.508333
precDQ	chr7_35393566	rs317060282	G	A	intronic	ENSGALG00000035466	CACNB4	0.888889	0.722222	0.15	0.111111	0.805556	0.130555	0.675001
precDQ	chr2_46670986	rs731926865	A	G	downstream	ENSGALG00000035505	AOAH	0.277778	0.222222	0.8	0.777778	0.25	0.788889	0.538889
precDQ	chr3_72397353	rs316455543	G	A	ncRNA_intronic	ENSGALG00000036204		0.888889	0.833333	0.25	0.166667	0.861111	0.208334	0.652777
precDQ	chr9_12548812	rs738244929	G	A	intronic	ENSGALG00000038512	AGTR1	0	0.0555556	0.5	0.555556	0.0277778	0.527778	0.5
precDQ	chr23_4367774	rs731167823	C	T	intronic	ENSGALG00000039713	AGO4	0	0.388889	0.7	0.722222	0.194444	0.711111	0.516667
precDQ	chr1_110363154	rs794211905	G	A	upstream	ENSGALG00000040189	RIPK4	0.666667	0.833333	0.1	0.166667	0.75	0.133333	0.616667
precDQ	chr13_17881220	na	C	T	intronic	ENSGALG00000040594	GNPDA1	0.5	0.944444	0.15	0.222222	0.722222	0.186111	0.536111
precDQ	chr20_1104292	rs731212396	G	A	intronic	ENSGALG00000040856	CPNE1	0.777778	0.833333	0.2	0.277778	0.805555	0.238889	0.566666
precDQ	chr3_73013447	rs313632779	C	T	intronic	ENSGALG00000042116	FUT9	0.777778	0.888889	0.1	0.222222	0.833333	0.161111	0.672222
precDQ	chr13_17872778	na	C	T	intronic	ENSGALG00000043085	RNF14	0.5	0.944444	0.2	0.222222	0.722222	0.211111	0.511111
precDQ	chr2_46680571	rs741033568	C	T	intronic	ENSGALG00000043642	ANLN	0.5	0.777778	0.05	0.111111	0.638889	0.0805555	0.558334
precDQ	chr13_17889787	na	G	A	intronic	ENSGALG00000043744	NDFIP1	0.5	0.944444	0.2	0.222222	0.722222	0.211111	0.511111
precDQ	chr1_134823969	rs314518705	T	G	intronic	ENSGALG00000045388	RFX8	0.666667	0.5	0.15	0	0.583333	0.075	0.508333
precDQ	chr4_74251752	rs737719175	A	G	ncRNA_intronic	ENSGALG00000046053		0.722222	0.722222	0.1	0.111111	0.722222	0.105555	0.616667
precDQ	chr4_23352860	rs16374605	A	G	ncRNA_intronic	ENSGALG00000046688		0.5	0.222222	0.85	0.944444	0.361111	0.897222	0.536111
precDQ	chr12_18106384	rs316127096	G	A	ncRNA_intronic	ENSGALG00000046751		0.944444	0.944444	0.6	0.222222	0.944444	0.411111	0.533333
precDQ	chr3_73342074	rs315272289	A	T	ncRNA_intronic	ENSGALG00000046901		0.722222	0.833333	0.2	0.166667	0.777778	0.183334	0.594444
PrecDQ	chr3_74469948	rs15390883	C	T	ncRNA_exonic	ENSGALG00000047305		0.555556	0.833333	0.2	0.111111	0.694445	0.155556	0.538889
PrecDQ	chr3_71654227	rs734579716	T	C	ncRNA_exonic	ENSGALG00000047943		0.833333	0.777778	0.2	0.222222	0.805555	0.211111	0.594444
precDQ	chr4_74184142	rs733020532	G	A	ncRNA_intronic	ENSGALG00000048521		0.777778	0.777778	0.1	0.111111	0.777778	0.105555	0.672223
precDQ	chr9_6290012	rs14667193	G	T	downstream	ENSGALG00000049259		0.611111	0.611111	0.1	0.0555556	0.611111	0.0777778	0.533333
precDQ	chr6_12512820	rs15780500	G	A	UTR3	ENSGALG00000049446	SLC29A3	0.611111	0.666667	0.1	0.166667	0.638889	0.133333	0.505556
precDQ	chr4_74213430	rs315917373	G	A	upstream	ENSGALG00000050078		0.111111	0.222222	0.65	0.833333	0.166666	0.741667	0.575001
PrecDQ	chr4_74218577	na	T	C	ncRNA_exonic	ENSGALG00000050078		0.888889	0.777778	0.35	0.166667	0.833333	0.258333	0.575
precDQ	chr3_73386736	na	G	C	upstream	ENSGALG00000050194		0.777778	0.833333	0.35	0.222222	0.805555	0.286111	0.519444
precDQ	chr2_26960211	rs317304288	G	A	ncRNA_intronic	ENSGALG00000050874		0.333333	0.166667	0.7	0.888889	0.25	0.794444	0.544444
precDQ	chr1_155052318	rs312499696	C	T	ncRNA_intronic	ENSGALG00000051545		0.111111	0	0.65	0.777778	0.0555555	0.713889	0.658334
PrecDQ	chr4_74290857	rs741369370	A	G	ncRNA_exonic	ENSGALG00000051573		0.833333	0.666667	0.25	0.222222	0.75	0.236111	0.513889
PrecDQ	chr1_110369650	rs15380390	T	C	ncRNA_exonic	ENSGALG00000051940		0.388889	0	0.8	0.944444	0.194444	0.872222	0.677778
precDQ	chr4_9970045	rs313910852	T	A	ncRNA_intronic	ENSGALG00000052590		0.777778	0.777778	0.05	0.222222	0.777778	0.136111	0.641667
precDQ	chr3_71643736	rs16298716	A	G	downstream	ENSGALG00000052916		0.944444	0.944444	0.4	0.444444	0.944444	0.422222	0.522222
precDQ	chr8_15658008	rs734760197	G	C	ncRNA_intronic	ENSGALG00000052940		0.555556	0.944444	0.25	0.166667	0.75	0.208334	0.541666
precDQ	chr3_71085059	rs735672719	A	T	upstream	ENSGALG00000053011		0.666667	0.722222	0.15	0.111111	0.694445	0.130555	0.56389
precDQ	chr7_34388391	rs313766753	A	C	ncRNA_intronic	ENSGALG00000053295		0.722222	0.833333	0.25	0.0555556	0.777778	0.152778	0.625
precDQ	chr26_3952469	rs736838272	A	G	intronic	ENSGALG00000054224		0.611111	0.777778	0.1	0.277778	0.694444	0.188889	0.505555
precDQ	chr1_97326982	rs741111731	C	T	ncRNA_intronic	ENSGALG00000054585		0.777778	0.722222	0.2	0.222222	0.75	0.211111	0.538889
precDQ	chr13_7328547	rs317710966	G	C	ncRNA_intronic	ENSGALG00000054885		0	0	0.6	0.444444	0	0.522222	0.522222
precDQ	chr2_28134759	rs13543650	C	A	ncRNA_intronic	ENSGALG00000054958		1	1	0.6	0.333333	1	0.466666	0.533334
precSeasonality	chr19_1762984	rs431878943	C	T	intronic	ENSGALG00000001153	AUTS2	0.944444	0.7	0.5	0.111111	0.822222	0.305555	0.516667
precSeasonality	chr23_4374321	rs318042596	A	G	intronic	ENSGALG00000002346	CLSPN	0.666667	0.65	0.15	0.0555556	0.658334	0.102778	0.555556
PrecSeasonality	chr23_4372637	rs733769530	A	G	nonsynonymous	ENSGALG00000002346	CLSPN	0.666667	0.7	0.3	0	0.683334	0.15	0.533334
precSeasonality	chr11_1672079	rs14958343	A	G	intronic	ENSGALG00000002458	VAC14	0.222222	0.3	0.8	1	0.261111	0.9	0.638889
precSeasonality	chr22_2620465	na	C	T	intronic	ENSGALG00000003299	NSD3	0.5	0.85	0.1	0	0.675	0.05	0.625
precSeasonality	chr6_12475073	rs740736721	A	G	intronic	ENSGALG00000004569	UNC5B	0.833333	0.75	0.3	0.222222	0.791667	0.261111	0.530556
precSeasonality	chr20_6577639	rs317369497	T	C	intronic	ENSGALG00000004758	KCNB1	0.777778	0.7	0.15	0.111111	0.738889	0.130555	0.608334
precSeasonality	chr4_2746828	rs317632014	A	T	intronic	ENSGALG00000005853	HTR2C	0.833333	0.5	0	0.0555556	0.666667	0.0277778	0.638889
precSeasonality	chr1_13966666	rs316266545	C	T	intronic	ENSGALG00000008154	SRPK2	0.0555556	0.35	0.75	0.777778	0.202778	0.763889	0.561111
precSeasonality	chr1_13953265	rs317668098	A	G	intronic	ENSGALG00000008167	KMT2E	0	0.15	0.6	0.666667	0.075	0.633333	0.558333
PrecSeasonality	chr1_13950303	rs316302097	G	A	nonsynonymous	ENSGALG00000008167	KMT2E	0	0.15	0.6	0.555556	0.075	0.577778	0.502778
precSeasonality	chr1_12937368	rs313777231	A	T	intronic	ENSGALG00000008301	FAM185A	0.722222	0.7	0.25	0.166667	0.711111	0.208334	0.502777
precSeasonality	chr1_12920502	rs13831816	T	C	UTR3	ENSGALG00000008306	FGL2	0	0.15	0.65	0.722222	0.075	0.686111	0.611111
precSeasonality	chr1_12914788	rs739994118	G	A	intronic	ENSGALG00000008309		0.888889	0.7	0.15	0.0555556	0.794444	0.102778	0.691666
precSeasonality	chr6_25058737	rs15800502	G	A	intronic	ENSGALG00000008318	SLK	0.444444	0.35	0.9	0.944444	0.397222	0.922222	0.525
precSeasonality	chr3_5561217	rs315780117	G	A	intronic	ENSGALG00000008725	KIF16B	0.944444	0.7	0.15	0.388889	0.822222	0.269444	0.552778
precSeasonality	chr5_28923353	rs316888789	G	C	intronic	ENSGALG00000009491	RAD51B	0.777778	0.75	0.4	0.111111	0.763889	0.255555	0.508334
precSeasonality	chr3_20239718	rs741653393	C	T	intronic	ENSGALG00000009645	ESRRG	0.833333	0.8	0.4	0.222222	0.816666	0.311111	0.505555
precSeasonality	chr3_21969178	rs740864445	A	G	intronic	ENSGALG00000009822	TMEM206	0.555556	0.6	0	0	0.577778	0	0.577778
precSeasonality	chr4_30278252	rs316385750	C	T	intronic	ENSGALG00000009880	INPP4B	0.722222	0.75	0.1	0.111111	0.736111	0.105555	0.630556
precSeasonality	chr5_48776717	rs315241281	C	G	UTR5	ENSGALG00000011228	WARS	0.611111	0.5	0	0.0555556	0.555555	0.0277778	0.527777
precSeasonality	chr4_60959651	rs316313507	A	C	intronic	ENSGALG00000012319	SLC9B2	0.666667	0.65	0.25	0.0555556	0.658334	0.152778	0.505556
precSeasonality	chr4_60979707	rs737134967	A	T	intronic	ENSGALG00000012338	BDH2	0.888889	0.8	0.35	0.277778	0.844445	0.313889	0.530556
precSeasonality	chr7_33207317	rs731995024	C	T	intronic	ENSGALG00000012424	GTDC1	0.777778	0.8	0.25	0.166667	0.788889	0.208334	0.580555
precSeasonality	chr7_35151474	rs317912233	G	A	intronic	ENSGALG00000012484	RIF1	0.166667	0.1	0.8	0.722222	0.133333	0.761111	0.627778
PrecSeasonality	chr7_35164267	rs16614439	T	G	nonsynonymous	ENSGALG00000012484	RIF1	0.0555556	0.05	0.6	0.666667	0.0527778	0.633333	0.580555
precSeasonality	chr7_36105598	rs313025143	A	G	intronic	ENSGALG00000012543	GPD2	0.222222	0.3	0.75	0.833333	0.261111	0.791667	0.530556
precSeasonality	chr2_69272916	rs314642495	G	C	intronic	ENSGALG00000012917	CDH6	0.777778	0.8	0.3	0.111111	0.788889	0.205556	0.583333
precSeasonality	chr3_70967885	rs736804304	C	T	intronic	ENSGALG00000015466	SIM1	0.166667	0.2	0.65	0.722222	0.183334	0.686111	0.502777
precSeasonality	chr3_80453177	rs314160172	C	T	intronic	ENSGALG00000015898	MYO6	0.444444	0.35	0.9	0.944444	0.397222	0.922222	0.525
precSeasonality	chr4_89968685	rs737780359	A	T	intronic	ENSGALG00000016098	EXOC6B	0.0555556	0.45	0.8	0.777778	0.252778	0.788889	0.536111
precSeasonality	chr3_86092927	rs314877271	T	C	intronic	ENSGALG00000016276	KHDRBS2	0.944444	0.8	0.35	0.0555556	0.872222	0.202778	0.669444
precSeasonality	chr3_86692518	rs734012915	C	T	intronic	ENSGALG00000016278	PRIM2	0.722222	0.8	0.15	0.0555556	0.761111	0.102778	0.658333
precSeasonality	chr3_86745844	rs730944091	A	T	intronic	ENSGALG00000016279	RAB23	0.111111	0.25	0.6	0.944444	0.180556	0.772222	0.591666
precSeasonality	chr1_178331570	rs314191305	A	T	intronic	ENSGALG00000017106	ATP8A2	0.944444	0.7	0.35	0.277778	0.822222	0.313889	0.508333
precSeasonality	chr2_94079426	rs741513456	G	T	intronic	ENSGALG00000019509		0.166667	0.05	0.7	0.555556	0.108333	0.627778	0.519445
precSeasonality	chr3_86764582	rs15417056	A	G	intronic	ENSGALG00000026605	BAG2	1	0.75	0.45	0.222222	0.875	0.336111	0.538889
precSeasonality	chr5_48793409	rs733995268	G	A	intronic	ENSGALG00000028897	WDR25	0.388889	0.4	0.95	0.888889	0.394444	0.919444	0.525
precSeasonality	chr1_464307	rs733041205	G	A	ncRNA_intronic	ENSGALG00000033919		0.777778	0.9	0.3	0.333333	0.838889	0.316666	0.522223
precSeasonality	chr3_32612124	rs14336777	A	G	ncRNA_intronic	ENSGALG00000035137		0.833333	0.7	0.15	0.0555556	0.766666	0.102778	0.663888
precSeasonality	chr7_35389628	rs317824661	T	A	intronic	ENSGALG00000035466	CACNB4	0.833333	0.7	0.1	0.0555556	0.766666	0.0777778	0.688888
precSeasonality	chr1_52409419	rs15267228	A	G	ncRNA_intronic	ENSGALG00000036131		0.777778	0.75	0.15	0.166667	0.763889	0.158334	0.605555
precSeasonality	chr6_12545812	rs736886375	G	A	intronic	ENSGALG00000036824	CDH23	0.666667	0.65	0.15	0	0.658334	0.075	0.583334
precSeasonality	chr9_12559730	rs13607342	T	C	downstream	ENSGALG00000038512	AGTR1	0.333333	0.35	0.85	0.888889	0.341666	0.869444	0.527778
precSeasonality	chr23_4365109	rs314218782	C	T	intronic	ENSGALG00000039713	AGO4	0.722222	0.7	0.3	0	0.711111	0.15	0.561111
precSeasonality	chr20_1104430	rs731765162	C	T	intronic	ENSGALG00000040856	CPNE1	0.166667	0.2	0.8	0.722222	0.183334	0.761111	0.577777
precSeasonality	chr7_33832456	rs315244744	A	G	ncRNA_intronic	ENSGALG00000041782		0.944444	0.85	0	0.277778	0.897222	0.138889	0.758333
precSeasonality	chr1_134822995	na	C	A	intronic	ENSGALG00000045388	RFX8	1	0.7	0.2	0.277778	0.85	0.238889	0.611111
precSeasonality	chr4_74231552	rs80710144	G	T	ncRNA_intronic	ENSGALG00000046053		0.222222	0.35	0.9	0.888889	0.286111	0.894445	0.608334
precSeasonality	chr2_148164284	rs314286815	A	G	ncRNA_intronic	ENSGALG00000047330		0.722222	0.7	0.1	0.0555556	0.711111	0.0777778	0.633333
PrecSeasonality	chr7_33829465	rs15886171	C	T	ncRNA_exonic	ENSGALG00000047423		0.111111	0.1	0.7	0.555556	0.105555	0.627778	0.522223
precSeasonality	chr3_50852764	rs16275293	A	C	ncRNA_intronic	ENSGALG00000047502		0.944444	0.8	0.45	0.277778	0.872222	0.363889	0.508333
precSeasonality	chr3_71652581	rs16298732	A	G	ncRNA_intronic	ENSGALG00000047943		0.777778	0.8	0.25	0.166667	0.788889	0.208334	0.580555
PrecSeasonality	chr3_71653988	rs739129986	C	T	ncRNA_exonic	ENSGALG00000047943		0.777778	0.7	0.2	0.166667	0.738889	0.183334	0.555555
precSeasonality	chr4_74184142	rs733020532	G	A	ncRNA_intronic	ENSGALG00000048521		0.111111	0.1	0.65	0.777778	0.105555	0.713889	0.608334
PrecSeasonality	chr4_74190773	rs14490489	G	A	ncRNA_exonic	ENSGALG00000048521		0.888889	0.85	0.35	0.222222	0.869444	0.286111	0.583333
precSeasonality	chr2_148244192	rs312881030	A	C	ncRNA_intronic	ENSGALG00000048947		0.166667	0.05	0.65	0.944444	0.108333	0.797222	0.688889
PrecSeasonality	chr2_148199210	rs314647706	G	T	ncRNA_exonic	ENSGALG00000048947		0.722222	0.85	0.4	0.166667	0.786111	0.283334	0.502777
precSeasonality	chr3_21964852	rs14325060	G	T	intronic	ENSGALG00000049422	ATF3	0.388889	0.3	1	0.944444	0.344444	0.972222	0.627778
precSeasonality	chr2_103509237	rs317545067	G	A	ncRNA_intronic	ENSGALG00000049694		0.888889	0.85	0.35	0.277778	0.869444	0.313889	0.555555
PrecSeasonality	chr4_74218577	na	T	C	ncRNA_exonic	ENSGALG00000050078		0.166667	0.35	0.9	0.888889	0.258333	0.894445	0.636112
precSeasonality	chr1_164032291	rs741501392	T	C	ncRNA_intronic	ENSGALG00000050284		0.388889	0.3	0.9	0.944444	0.344444	0.922222	0.577778
precSeasonality	chr2_95916659	rs318197480	T	A	ncRNA_intronic	ENSGALG00000050654		0.333333	0.3	0.9	0.944444	0.316666	0.922222	0.605556
precSeasonality	chr5_28955788	rs313814136	A	G	ncRNA_intronic	ENSGALG00000051208		0.888889	0.9	0.5	0.222222	0.894445	0.361111	0.533334
PrecSeasonality	chr4_74290857	rs741369370	A	G	ncRNA_exonic	ENSGALG00000051573		0.222222	0.25	0.65	0.833333	0.236111	0.741667	0.505556
precSeasonality	chr3_18289928	rs15283236	T	G	downstream	ENSGALG00000052742		0.666667	0.9	0.15	0.166667	0.783334	0.158334	0.625
precSeasonality	chr9_11423609	rs14661003	G	C	ncRNA_intronic	ENSGALG00000052830		0.944444	0.9	0.6	0.222222	0.922222	0.411111	0.511111
precSeasonality	chr3_71643736	rs16298716	A	G	downstream	ENSGALG00000052916		0.444444	0.4	0.95	0.944444	0.422222	0.947222	0.525
precSeasonality	chr2_114061204	rs80744771	C	T	ncRNA_intronic	ENSGALG00000053888		0.222222	0.2	0.75	0.722222	0.211111	0.736111	0.525
PrecSeasonality	chr2_114062296	rs316490734	G	A	ncRNA_exonic	ENSGALG00000053888		0.722222	0.75	0.15	0.277778	0.736111	0.213889	0.522222
precSeasonality	chr13_7328547	rs317710966	G	C	ncRNA_intronic	ENSGALG00000054885		0.444444	0.6	0	0	0.522222	0	0.522222
precWQ	chr27_4836254	rs733495695	T	C	intronic	ENSGALG00000000461	MRC2	0.15	0.321429	0.55	1	0.235714	0.775	0.539286
precWQ	chr17_7815584	rs732528570	G	A	intronic	ENSGALG00000002546	COL5A1	0.75	0.857143	0	0.0555556	0.803571	0.0277778	0.775793
precWQ	chr15_4938506	rs316673516	G	A	intronic	ENSGALG00000003120	NCOR2	0.3	0.25	0.95	0.944444	0.275	0.947222	0.672222
precWQ	chr23_5596146	rs314063519	G	T	intronic	ENSGALG00000003693	MACF1	0.9	0.857143	0	0.0555556	0.878572	0.0277778	0.850794
PrecWQ	chr23_5558718	rs316933203	A	G	nonsynonymous	ENSGALG00000003693	MACF1	0.9	0.821429	0.25	0.166667	0.860715	0.208334	0.652381
PrecWQ	chr23_5551243	rs314855848	G	A	nonsynonymous	ENSGALG00000003693	MACF1	0.7	0.821429	0.15	0.166667	0.760714	0.158334	0.60238
PrecWQ	chr14_4418236	na	G	A	ncRNA_exonic	ENSGALG00000004504		0.35	0.0714286	0.7	0.833333	0.210714	0.766666	0.555952
precWQ	chr14_4435770	rs733978568	C	T	downstream	ENSGALG00000004530	MMD2	0.25	0.392857	0.8	0.888889	0.321429	0.844445	0.523016
precWQ	chr8_10619626	na	G	A	intronic	ENSGALG00000005065	PLA2G4A	0.15	0.214286	0.8	0.833333	0.182143	0.816666	0.634523
precWQ	chr11_16304785	rs316253144	T	C	intronic	ENSGALG00000005483	CDH13	0.15	0.214286	0.85	0.888889	0.182143	0.869444	0.687301
precWQ	chr19_8780087	rs737099702	A	G	intronic	ENSGALG00000005489	DDX52	0.9	0.964286	0.35	0.166667	0.932143	0.258333	0.67381
PrecWQ	chr19_8785804	rs1058285452	T	A	nonsynonymous	ENSGALG00000005489	DDX52	0.9	0.928571	0.4	0.166667	0.914286	0.283334	0.630952
PrecWQ	chr19_8784622	rs431897287	T	C	nonsynonymous	ENSGALG00000005489	DDX52	0.9	1	0.5	0.333333	0.95	0.416666	0.533334
precWQ	chr19_8795246	rs733764249	C	T	intronic	ENSGALG00000005504	HNF1B	0.95	0.928571	0.35	0.166667	0.939285	0.258333	0.680952
precWQ	chr15_7961739	rs732175619	G	A	intronic	ENSGALG00000005676	TTC28	0.1	0.285714	0.9	0.777778	0.192857	0.838889	0.646032
precWQ	chr15_7970153	rs736876872	T	A	intronic	ENSGALG00000005695	CHEK2	0.1	0.214286	0.8	0.777778	0.157143	0.788889	0.631746
precWQ	chr2_8169684	rs15060462	G	A	intronic	ENSGALG00000006379	SHH	0	0.107143	0.7	0.666667	0.0535715	0.683334	0.629763
precWQ	chr24_2954062	rs312753491	G	A	intronic	ENSGALG00000006494	GRAMD1B	0.8	0.642857	0.2	0	0.721429	0.1	0.621429
precWQ	chr15_10657436	rs317784425	G	A	intronic	ENSGALG00000007732	RTN4R	0.15	0.178571	0.6	1	0.164286	0.8	0.635714
precWQ	chr4_15366691	rs313896728	A	T	intronic	ENSGALG00000008442	TENM1	0.95	0.75	0.05	0.111111	0.85	0.0805555	0.769444
precWQ	chr2_21986521	rs15072919	A	G	intronic	ENSGALG00000009062	CDK14	0.95	0.928571	0.15	0.111111	0.939285	0.130555	0.80873
precWQ	chr5_29744386	rs740952797	C	T	intronic	ENSGALG00000009619	GPR176	0.1	0.107143	0.8	0.888889	0.103572	0.844445	0.740873
precWQ	chr4_25200009	rs16377041	C	T	downstream	ENSGALG00000009650		0.05	0.0714286	0.6	0.555556	0.0607143	0.577778	0.517064
precWQ	chr4_25219821	rs314617422	C	T	upstream	ENSGALG00000009655		0.85	0.785714	0.25	0.222222	0.817857	0.236111	0.581746
precWQ	chr4_25500060	rs735396688	G	A	intronic	ENSGALG00000009692	SH3RF1	0.85	0.714286	0.2	0.111111	0.782143	0.155556	0.626587
PrecWQ	chr4_25520137	na	A	G	nonsynonymous	ENSGALG00000009692	SH3RF1	0.85	0.642857	0.2	0.111111	0.746428	0.155556	0.590872
PrecWQ	chr4_25522813	rs736520830	G	A	nonsynonymous	ENSGALG00000009692	SH3RF1	0.85	0.678571	0.25	0.166667	0.764285	0.208334	0.555951
precWQ	chr4_25548208	rs733070316	C	T	intronic	ENSGALG00000009714	CBR4	0.85	0.75	0.1	0.111111	0.8	0.105555	0.694445
precWQ	chr4_29853731	rs739130538	T	C	intronic	ENSGALG00000009865	RNF150	0.55	0.857143	0.05	0.277778	0.703572	0.163889	0.539683
precWQ	chr4_31964457	rs740688037	A	G	UTR3	ENSGALG00000010019	TMEM184C	0.8	0.75	0.2	0.222222	0.775	0.211111	0.563889
precWQ	chr4_31970860	rs741235690	A	C	intronic	ENSGALG00000010022	PRMT9	1	0.821429	0.25	0.277778	0.910714	0.263889	0.646825
PrecWQ	chr4_31967765	rs741489346	G	A	nonsynonymous	ENSGALG00000010022	PRMT9	0.8	0.75	0.25	0.277778	0.775	0.263889	0.511111
precWQ	chr1_38032780	rs317828600	T	C	intronic	ENSGALG00000010238	NAP1L1	0.15	0.321429	0.9	0.777778	0.235714	0.838889	0.603175
precWQ	chr5_39346834	rs15706986	C	T	UTR3	ENSGALG00000010406	TMEM63C	0.2	0	0.8	0.611111	0.1	0.705556	0.605556
precWQ	chr5_39348173	rs313519656	G	A	UTR3	ENSGALG00000010413	NGB	0.15	0	0.6	0.555556	0.075	0.577778	0.502778
precWQ	chr8_22207096	rs737316662	A	T	upstream	ENSGALG00000010444	ATPAF1	0.85	0.642857	0.25	0.222222	0.746428	0.236111	0.510317
precWQ	chr5_43322206	na	G	C	upstream	ENSGALG00000010616	PTPN21	0.05	0.0357143	0.55	0.833333	0.0428571	0.691666	0.648809
precWQ	chr5_43344947	rs740498423	A	G	intronic	ENSGALG00000010622	ZC3H14	0.2	0.178571	0.65	0.777778	0.189285	0.713889	0.524604
precWQ	chr4_39436369	rs316883178	A	G	intronic	ENSGALG00000010628	ACSL1	0.6	0.821429	0.05	0.0555556	0.710714	0.0527778	0.657936
precWQ	chr5_43358208	rs313510958	T	A	intronic	ENSGALG00000010639	EML5	0.8	0.642857	0.2	0.222222	0.721429	0.211111	0.510318
precWQ	chr8_27970038	rs313589909	T	C	downstream	ENSGALG00000010985		0.9	0.75	0.3	0.166667	0.825	0.233333	0.591667
precWQ	chr8_28337013	rs732083903	G	A	intronic	ENSGALG00000011019	ROR1	0.7	0.642857	0	0.166667	0.671428	0.0833335	0.588094
precWQ	chr2_37133230	rs731492166	A	G	intronic	ENSGALG00000011289	NKIRAS1	0.15	0.214286	0.6	0.777778	0.182143	0.688889	0.506746
precWQ	chr2_37138591	rs14165315	G	A	UTR3	ENSGALG00000011290	RPL15	0.15	0.428571	0.8	0.944444	0.289285	0.872222	0.582937
precWQ	chr1_49385771	rs316254574	C	T	intronic	ENSGALG00000011878	TCF20	0.1	0.107143	0.85	0.777778	0.103572	0.813889	0.710317
precWQ	chr7_30451014	rs316457934	C	T	intronic	ENSGALG00000012197	ACMSD	0.25	0	0.6	0.722222	0.125	0.661111	0.536111
precWQ	chr4_59790747	rs316072128	G	A	intronic	ENSGALG00000012227	TSPAN5	0.7	0	0.85	0.888889	0.35	0.869444	0.519444
precWQ	chr2_61180106	rs735904880	C	T	intronic	ENSGALG00000012702	JARID2	0.65	0.964286	0.2	0.111111	0.807143	0.155556	0.651587
precWQ	chr1_55789175	rs737764409	A	G	intronic	ENSGALG00000012791	TBXAS1	0.5	0.178571	0.8	0.944444	0.339286	0.872222	0.532936
precWQ	chr2_65646408	rs316485261	G	A	intronic	ENSGALG00000012808		0.95	0.964286	0.45	0.444444	0.957143	0.447222	0.509921
precWQ	chr2_68093262	rs314522770	C	T	intronic	ENSGALG00000012888	PHLPP1	0.95	0.75	0.1	0	0.85	0.05	0.8
precWQ	chr2_83534670	rs731782657	C	T	intronic	ENSGALG00000013129	RPRD1A	0.95	0.821429	0.15	0.166667	0.885714	0.158334	0.72738
precWQ	chr4_65495024	rs733193951	C	T	intronic	ENSGALG00000013931	CHIC2	0.65	0.607143	0.2	0.0555556	0.628572	0.127778	0.500794
precWQ	chr4_89983847	rs315686852	A	G	intronic	ENSGALG00000016098	EXOC6B	0.8	0.535714	0	0	0.667857	0	0.667857
precWQ	chr3_87865731	rs315425423	G	C	downstream	ENSGALG00000016300	TINAG	0.95	0.642857	0.35	0.166667	0.796428	0.258333	0.538095
precWQ	chr14_4402914	na	T	G	downstream	ENSGALG00000025659	gga-mir-2129	0.25	0	0.7	0.888889	0.125	0.794444	0.669444
precWQ	chr13_2584104	rs317675790	G	A	intronic	ENSGALG00000028565	PCDHGA2	1	0.964286	0.2	0.277778	0.982143	0.238889	0.743254
precWQ	chr2_41885078	rs739064554	G	A	intronic	ENSGALG00000029235	CPNE4	0.2	0.107143	0.55	0.888889	0.153571	0.719445	0.565874
precWQ	chr2_136099676	rs317956773	C	A	intronic	ENSGALG00000029664	SAMD12	0.15	0.25	0.8	0.888889	0.2	0.844445	0.644445
precWQ	chr4_89589419	rs14505596	T	A	intronic	ENSGALG00000030602	ADAM33	1	0.892857	0.15	0.0555556	0.946429	0.102778	0.843651
precWQ	chr10_20309795	rs740025971	G	C	intronic	ENSGALG00000030858	FRMD5	0.55	0.428571	1	1	0.489286	1	0.510714
precWQ	chr2_135788002	rs316552794	C	A	intronic	ENSGALG00000030862	MED30	0.05	0.107143	0.6	0.722222	0.0785715	0.661111	0.582539
precWQ	chr9_8048225	rs736036381	G	A	intronic	ENSGALG00000030944	Pax3	0.85	0.75	0	0.0555556	0.8	0.0277778	0.772222
precWQ	chr2_42583923	rs15966693	T	C	downstream	ENSGALG00000032316	CDV3	0.55	0.107143	0.8	0.888889	0.328572	0.844445	0.515873
precWQ	chr9_20261447	rs317252309	A	G	intronic	ENSGALG00000032577	MECOM	0.5	0.892857	0.15	0.111111	0.696429	0.130555	0.565874
precWQ	chr22_5298163	na	C	G	intronic	ENSGALG00000032656	TCF7L1	0.3	0.178571	0.75	0.833333	0.239285	0.791667	0.552382
precWQ	chr2_42592533	rs312420170	C	T	intronic	ENSGALG00000034461	TOPBP1	0.4	0.214286	0.75	0.888889	0.307143	0.819445	0.512302
precWQ	chr1_38022988	rs312921343	C	T	intronic	ENSGALG00000034788	PHLDA1	0.1	0.142857	0.85	0.722222	0.121429	0.786111	0.664682
precWQ	chr8_23371814	rs313293937	G	C	intronic	ENSGALG00000036909	BEND5	0.75	0.75	0.05	0.333333	0.75	0.191666	0.558334
PrecWQ	chr17_2822458	rs1060013588	G	C	nonsynonymous	ENSGALG00000037031		0.3	0	0.6	0.777778	0.15	0.688889	0.538889
precWQ	chr1_20448549	rs732568414	T	C	upstream	ENSGALG00000038467	SELENOO	0	0	0.45	0.611111	0	0.530555	0.530555
precWQ	chr23_5607357	rs737930251	T	A	intronic	ENSGALG00000038984		0.75	0.678571	0.05	0.111111	0.714286	0.0805555	0.63373
PrecWQ	chr23_5608924	rs732739090	C	T	nonsynonymous	ENSGALG00000038984		0.75	0.642857	0.05	0.111111	0.696429	0.0805555	0.615873
precWQ	chr2_135873518	rs733107179	A	C	downstream	ENSGALG00000039013	EXT1	0.3	0.392857	0.8	0.944444	0.346429	0.872222	0.525793
precWQ	chr1_133250883	rs316643536	A	G	intronic	ENSGALG00000039826	CNGA3	0.9	0.535714	0.15	0.166667	0.717857	0.158334	0.559523
precWQ	chr17_2820193	rs1058702762	A	G	downstream	ENSGALG00000040003	STXBP1	1	0.964286	0.5	0.388889	0.982143	0.444445	0.537698
precWQ	chr10_13683086	rs733336439	G	A	intronic	ENSGALG00000040241	NTRK3	0.15	0.142857	0.8	0.833333	0.146429	0.816666	0.670237
precWQ	chr2_135422594	rs15157999	A	T	intronic	ENSGALG00000040522	EIF3H	0.05	0.0714286	0.7	0.611111	0.0607143	0.655555	0.594841
precWQ	chr14_4404742	rs15006315	T	C	upstream	ENSGALG00000040528	AP5Z1	0.75	1	0.3	0.111111	0.875	0.205556	0.669444
PrecWQ	chr14_4410232	rs313746392	A	T	nonsynonymous	ENSGALG00000040528	AP5Z1	0.35	0.0357143	0.7	0.888889	0.192857	0.794444	0.601587
precWQ	chr4_1113291	rs740662094	C	T	intronic	ENSGALG00000041437	FAM155B	0.9	0.642857	0.3	0.111111	0.771429	0.205556	0.565873
PrecWQ	chr13_2950064	rs315966597	G	A	ncRNA_exonic	ENSGALG00000042617		0.65	0.821429	0	0	0.735715	0	0.735715
PrecWQ	chr8_10354829	rs15909685	G	A	ncRNA_exonic	ENSGALG00000043258		0.15	0.285714	0.75	0.777778	0.217857	0.763889	0.546032
PrecWQ	chr8_10356392	rs312992425	G	A	ncRNA_exonic	ENSGALG00000043258		0.15	0.285714	0.75	0.777778	0.217857	0.763889	0.546032
precWQ	chr4_89598953	rs314488388	T	C	intronic	ENSGALG00000044620		0	0.142857	0.5	0.833333	0.0714285	0.666667	0.595239
PrecWQ	chr8_10598175	rs737176813	C	T	nonsynonymous	ENSGALG00000047029		0.15	0.285714	0.8	0.833333	0.217857	0.816666	0.598809
PrecWQ	chr8_10598177	na	C	T	nonsynonymous	ENSGALG00000047029		0.15	0.285714	0.8	0.833333	0.217857	0.816666	0.598809
PrecWQ	chr8_27984732	rs316843375	A	C	ncRNA_exonic	ENSGALG00000047521		0.95	0.857143	0.3	0.5	0.903571	0.4	0.503571
precWQ	chr14_4400041	rs15006307	G	T	upstream	ENSGALG00000047899	gga-mir-12224	0.75	0.785714	0.25	0.0555556	0.767857	0.152778	0.615079
precWQ	chr3_21652067	rs14324669	T	C	ncRNA_intronic	ENSGALG00000047938		0.1	0.214286	0.75	0.944444	0.157143	0.847222	0.690079
precWQ	chr2_58713136	rs734679973	G	A	ncRNA_intronic	ENSGALG00000048667		0.75	0.821429	0.2	0.277778	0.785714	0.238889	0.546825
precWQ	chr5_39324615	rs738864593	A	T	ncRNA_intronic	ENSGALG00000048945		0.75	0.857143	0.3	0.222222	0.803571	0.261111	0.54246
PrecWQ	chr5_39265317	rs317766185	T	G	ncRNA_exonic	ENSGALG00000049515		0.15	0.0357143	0.75	0.611111	0.0928571	0.680555	0.587698
precWQ	chr4_4572234	rs739047199	A	G	ncRNA_intronic	ENSGALG00000049919		0.25	0	0.8	0.833333	0.125	0.816666	0.691666
PrecWQ	chr4_4589945	na	G	T	ncRNA_exonic	ENSGALG00000049919		0.15	0.0357143	0.6	0.833333	0.0928571	0.716666	0.623809
precWQ	chr3_87830267	rs15419986	T	G	upstream	ENSGALG00000049936		0.9	0.964286	0.3	0	0.932143	0.15	0.782143
precWQ	chr3_87824322	rs740528692	G	A	ncRNA_intronic	ENSGALG00000049936		0.9	0.857143	0.3	0.0555556	0.878572	0.177778	0.700794
PrecWQ	chr4_39419074	rs733655018	C	T	ncRNA_exonic	ENSGALG00000050111		0.3	0.0357143	0.95	0.888889	0.167857	0.919444	0.751587
PrecWQ	chr4_39419075	rs738419841	G	A	ncRNA_exonic	ENSGALG00000050111		0.3	0.0357143	0.95	0.888889	0.167857	0.919444	0.751587
precWQ	chr2_65520806	rs16024288	A	G	intronic	ENSGALG00000051665	LYRM4	0.2	0.178571	0.9	0.722222	0.189285	0.811111	0.621826
precWQ	chr13_2951147	rs317492478	A	G	ncRNA_intronic	ENSGALG00000051725		0.35	0.142857	1	1	0.246428	1	0.753572
precWQ	chr1_150082655	rs315667921	T	C	upstream	ENSGALG00000052317		0.3	0.0714286	0.7	0.777778	0.185714	0.738889	0.553175
PrecWQ	chr2_83535517	rs738834479	A	G	ncRNA_exonic	ENSGALG00000052392		0.95	0.821429	0.1	0.166667	0.885714	0.133333	0.752381
PrecWQ	chr2_83535712	rs315559938	G	C	ncRNA_exonic	ENSGALG00000052392		0.95	0.821429	0.1	0.166667	0.885714	0.133333	0.752381
precWQ	chr1_99146493	rs318136054	G	T	ncRNA_intronic	ENSGALG00000052669		0.85	1	0.3	0.166667	0.925	0.233333	0.691667
PrecWQ	chr1_99139549	rs730904570	A	G	ncRNA_exonic	ENSGALG00000052669		0.85	1	0.4	0.166667	0.925	0.283334	0.641666
precWQ	chr3_21692302	rs736698483	T	A	ncRNA_intronic	ENSGALG00000052926		0.05	0.285714	0.85	0.777778	0.167857	0.813889	0.646032
precWQ	chr13_1290501	na	C	G	upstream	ENSGALG00000052992		1	0.928571	0.5	0.222222	0.964286	0.361111	0.603175
precWQ	chr10_17834159	rs735955190	T	G	ncRNA_intronic	ENSGALG00000053260		0.05	0.285714	0.65	0.888889	0.167857	0.769445	0.601588
precWQ	chr8_27976851	rs732426878	G	T	ncRNA_intronic	ENSGALG00000053679		0.95	0.892857	0.35	0.277778	0.921428	0.313889	0.607539
PrecWQ	chr13_2979931	rs14057329	G	A	ncRNA_exonic	ENSGALG00000054361		0.65	0.785714	0.2	0.111111	0.717857	0.155556	0.562301
precWQ	chr1_83105496	rs738446375	C	T	ncRNA_intronic	ENSGALG00000054748		0.15	0.0714286	0.9	0.888889	0.110714	0.894445	0.783731
soilOrgC	chr1_197282265	na	G	A	upstream	ENSGALG00000047152	HBBA	0.444444	0.3	0.95	0.85	0.372222	0.9	0.527778
soilOrgC	chr33_6484810	na	G	A	downstream	ENSGALG00000047273	DRAP1	0	0.05	0.75	0.5	0.025	0.625	0.6
soilOrgC	chr1_197282265	na	G	A	downstream	ENSGALG00000052767		0.444444	0.3	0.95	0.85	0.372222	0.9	0.527778
soilOrgC	chr18_852214	rs317419481	G	A	intronic	ENSGALG00000001021	MYOCD	0.555556	0.7	0.1	0.15	0.627778	0.125	0.502778
soilOrgC	chr9_10691546	rs312400259	C	G	intronic	ENSGALG00000002639	TRPC1	1	0.85	0.4	0.35	0.925	0.375	0.55
soilOrgC	chr9_10683587	rs740485975	G	A	intronic	ENSGALG00000002647	PLS1	0	0.15	0.6	0.6	0.075	0.6	0.525
soilOrgC	chr10_6837508	rs15570701	A	G	intronic	ENSGALG00000004087	THSD4	0.777778	0.85	0.15	0.2	0.813889	0.175	0.638889
soilOrgC	chr5_1878183	rs15650675	T	C	intronic	ENSGALG00000004153	NADSYN1	0.722222	0.7	0.1	0.25	0.711111	0.175	0.536111
soilOrgC	chr5_1873527	rs738367843	C	T	intronic	ENSGALG00000004166	VPS51	0.777778	0.75	0.1	0.2	0.763889	0.15	0.613889
soilOrgC	chr5_1866493	rs15650715	T	C	UTR3	ENSGALG00000004172	BET1L	0.833333	0.65	0.15	0.1	0.741667	0.125	0.616667
soilOrgC	chr5_1862115	rs316635524	C	T	intronic	ENSGALG00000004191	RIC8A	0.777778	0.6	0.1	0.05	0.688889	0.075	0.613889
soilOrgC	chr14_4757031	rs315337156	T	G	intronic	ENSGALG00000004693	ARPC1A	0.222222	0.4	0.85	0.9	0.311111	0.875	0.563889
soilOrgC	chr17_5539734	rs317472633	G	A	intronic	ENSGALG00000004719	SPTAN1	0.5	0.75	0.05	0.1	0.625	0.075	0.55
soilOrgC	chr2_5882084	rs316359926	T	A	intronic	ENSGALG00000006158	ACVR2B	0.166667	0	0.75	0.75	0.0833335	0.75	0.666667
soilOrgC	chr15_9915198	rs738971750	A	G	intronic	ENSGALG00000007354	CIT	0.666667	0.65	0.15	0.15	0.658334	0.15	0.508334
soilOrgC	chr2_17229852	rs317151158	A	G	intronic	ENSGALG00000007766	KIAA1217	0.833333	0.85	0.15	0.2	0.841666	0.175	0.666666
soilOrgC	chr4_13126545	rs735864582	G	A	intronic	ENSGALG00000007972	TRPC5	0.222222	0.1	0.65	0.75	0.161111	0.7	0.538889
soilOrgC	chr3_28356219	rs317888833	C	A	intronic	ENSGALG00000010050	LRFN2	0.833333	0.75	0.15	0.3	0.791667	0.225	0.566667
soilOrgC	chr4_43282033	rs317960491	T	G	intronic	ENSGALG00000010744	GALNT7	0.722222	0.95	0.25	0.2	0.836111	0.225	0.611111
soilOrgC	chr4_43291522	na	A	T	intronic	ENSGALG00000010745	HMGB2	0.722222	0.75	0.15	0.05	0.736111	0.1	0.636111
soilOrgC	chr4_46301618	rs738519856	C	T	intronic	ENSGALG00000011133	LIN54	0.222222	0.1	0.75	0.75	0.161111	0.75	0.588889
soilOrgC	chr4_46462249	rs317703256	T	C	intronic	ENSGALG00000011208	HELQ	0.277778	0.05	0.8	0.7	0.163889	0.75	0.586111
soilOrgC	chr4_46469240	rs14462895	G	A	intronic	ENSGALG00000011210	ABRAXAS1	0.333333	0.1	0.9	0.9	0.216666	0.9	0.683334
soilOrgC	chr4_46467397	rs315716648	T	C	nonsynonymous	ENSGALG00000011210	ABRAXAS1	0.166667	0.05	0.6	0.8	0.108333	0.7	0.591667
soilOrgC	chr4_46467877	rs317124316	T	C	nonsynonymous	ENSGALG00000011210	ABRAXAS1	0.166667	0.1	0.6	0.8	0.133333	0.7	0.566667
soilOrgC	chr4_46467281	rs314846798	T	C	nonsynonymous	ENSGALG00000011210	ABRAXAS1	0.222222	0.1	0.6	0.8	0.161111	0.7	0.538889
soilOrgC	chr1_44957795	rs315703916	C	T	intronic	ENSGALG00000011297	CRADD	0.333333	0.2	0.9	0.8	0.266667	0.85	0.583333
soilOrgC	chr4_48305392	rs314276252	T	C	intronic	ENSGALG00000011319	ADGRL3	0.0555556	0.2	0.9	0.7	0.127778	0.8	0.672222
soilOrgC	chr4_50884060	rs314082155	T	C	intronic	ENSGALG00000011664	RASSF6	0.0555556	0.1	0.7	0.8	0.0777778	0.75	0.672222
soilOrgC	chr4_50924373	rs316517697	C	A	upstream	ENSGALG00000011668	IL8L1	0.111111	0.1	0.75	0.75	0.105555	0.75	0.644445
soilOrgC	chr7_35151474	rs317912233	G	A	intronic	ENSGALG00000012484	RIF1	0.166667	0.1	0.6	0.75	0.133333	0.675	0.541667
soilOrgC	chr7_35402192	rs14630853	G	A	intronic	ENSGALG00000012513	STAM2	0.722222	0.8	0.15	0.15	0.761111	0.15	0.611111
soilOrgC	chr1_55982800	rs317669778	A	C	intronic	ENSGALG00000012791	TBXAS1	0.166667	0.35	0.8	0.75	0.258333	0.775	0.516667
soilOrgC	chr1_60820017	rs316758233	A	G	intronic	ENSGALG00000012994	ERC1	0.166667	0.3	0.85	0.8	0.233333	0.825	0.591667
soilOrgC	chr1_60860135	rs14833762	C	T	intronic	ENSGALG00000012998	WNT5B	0.833333	0.6	0.1	0.3	0.716666	0.2	0.516666
soilOrgC	chr1_64902090	rs740935649	G	T	intronic	ENSGALG00000013143	PDE3A	0.777778	0.65	0.2	0.1	0.713889	0.15	0.563889
soilOrgC	chr4_76540574	rs315713688	A	G	intronic	ENSGALG00000014496	Prom1	0.833333	0.7	0.05	0.45	0.766666	0.25	0.516666
soilOrgC	chr1_78048067	rs740296375	T	A	nonsynonymous	ENSGALG00000014603	C1S	0	0.1	0.65	0.55	0.05	0.6	0.55
soilOrgC	chr1_78049446	rs14845732	A	C	nonsynonymous	ENSGALG00000014603	C1S	1	0.9	0.3	0.5	0.95	0.4	0.55
soilOrgC	chr1_78048418	rs13887326	G	A	nonsynonymous	ENSGALG00000014603	C1S	0.0555556	0.15	0.65	0.6	0.102778	0.625	0.522222
soilOrgC	chr1_78065070	rs313713208	T	G	intronic	ENSGALG00000014659	C1R	0	0.15	0.7	0.6	0.075	0.65	0.575
soilOrgC	chr1_78070795	rs314288648	C	T	intronic	ENSGALG00000014662	RBP5	0	0.1	0.6	0.6	0.05	0.6	0.55
soilOrgC	chr1_78077393	rs317830961	C	T	intronic	ENSGALG00000014674	CLSTN3	0.888889	0.85	0.3	0.25	0.869444	0.275	0.594444
soilOrgC	chr3_66629773	rs15377681	A	C	intronic	ENSGALG00000015061	CDC40	0.111111	0.15	0.75	0.6	0.130555	0.675	0.544445
soilOrgC	chr3_67213317	rs737877959	T	G	upstream	ENSGALG00000015289	ARMC2	0	0.15	0.9	0.45	0.075	0.675	0.6
soilOrgC	chr3_67294992	rs739018988	G	T	intronic	ENSGALG00000015297	FOXO3	0.0555556	0	0.75	0.55	0.0277778	0.65	0.622222
soilOrgC	chr1_105401546	rs740014385	G	A	intronic	ENSGALG00000015822		0.333333	0.15	0.85	0.75	0.241667	0.8	0.558333
soilOrgC	chr1_108010859	rs316401785	G	A	intronic	ENSGALG00000016042	CHAF1B	0.666667	0.45	0	0	0.558334	0	0.558334
soilOrgC	chr1_117673165	rs738448021	T	C	intronic	ENSGALG00000016288	IL1RAPL1	0.166667	0.2	0.8	0.75	0.183334	0.775	0.591666
soilOrgC	chr3_87499222	rs317097894	G	C	intronic	ENSGALG00000016294	HMGCLL1	0	0.2	0.75	0.8	0.1	0.775	0.675
soilOrgC	chr3_108224362	rs740527901	A	G	intronic	ENSGALG00000016680	TFAP2B	0.222222	0.1	0.8	0.65	0.161111	0.725	0.563889
soilOrgC	chr1_146498503	rs737557685	T	C	intronic	ENSGALG00000016886	FARP1	0.722222	0.45	0	0.15	0.586111	0.075	0.511111
soilOrgC	chr1_167340986	rs318131789	G	A	intronic	ENSGALG00000016955	VWA8	0.277778	0.2	0.9	0.65	0.238889	0.775	0.536111
soilOrgC	chr1_168941361	rs317293763	C	T	intronic	ENSGALG00000016972	NUFIP1	0.944444	0.75	0.25	0.1	0.847222	0.175	0.672222
soilOrgC	chr1_171744646	rs737161831	A	C	intronic	ENSGALG00000017026	VPS36	0.333333	0.25	0.85	0.8	0.291666	0.825	0.533334
soilOrgC	chr1_197287932	na	G	A	downstream	ENSGALG00000017347	HBBR	0.388889	0.25	0.95	0.75	0.319445	0.85	0.530555
soilOrgC	chr4_46465110	rs15564231	A	G	intronic	ENSGALG00000023191	MRPS18C	0.277778	0.05	0.9	0.7	0.163889	0.8	0.636111
soilOrgC	chr9_18772140	rs740431523	G	A	intronic	ENSGALG00000023670	NAALADL2	0.0555556	0.15	0.7	0.6	0.102778	0.65	0.547222
soilOrgC	chr4_50940750	rs16409260	C	T	UTR3	ENSGALG00000026098	IL8	0.833333	0.85	0.2	0.15	0.841666	0.175	0.666666
soilOrgC	chr3_106483692	rs735464908	G	A	intronic	ENSGALG00000028032	MSRA	0.0555556	0.1	0.9	0.65	0.0777778	0.775	0.697222
soilOrgC	chr1_197283909	na	C	T	intronic	ENSGALG00000028273	HBE1	0.277778	0.3	0.95	0.75	0.288889	0.85	0.561111
soilOrgC	chr4_40261626	rs15551203	G	A	intronic	ENSGALG00000030065	TENM3	0.166667	0.4	0.95	0.8	0.283334	0.875	0.591666
soilOrgC	chr4_40127982	na	G	A	nonsynonymous	ENSGALG00000030065	TENM3	0.166667	0.3	0.8	0.7	0.233333	0.75	0.516667
soilOrgC	chr2_137929184	rs317580060	A	G	intronic	ENSGALG00000030460	TBC1D31	0.0555556	0.05	0.55	0.65	0.0527778	0.6	0.547222
soilOrgC	chr4_42916104	rs14458637	A	G	intronic	ENSGALG00000030588	GALNTL6	0.111111	0.4	0.9	0.8	0.255555	0.85	0.594445
soilOrgC	chr14_13193066	rs731928779	C	G	intronic	ENSGALG00000030877	CLUAP1	0.222222	0.15	0.85	0.75	0.186111	0.8	0.613889
soilOrgC	chr10_1538694	rs733384767	C	T	intronic	ENSGALG00000031408	SORD	0.333333	0.25	0.85	0.75	0.291666	0.8	0.508334
soilOrgC	chr1_168960849	rs738879763	C	A	intronic	ENSGALG00000031567	GPALPP1	0.944444	0.7	0.2	0.2	0.822222	0.2	0.622222
soilOrgC	chr18_9897787	na	C	T	UTR3	ENSGALG00000032336	SLC25A10	0.833333	0.8	0.35	0.15	0.816666	0.25	0.566666
soilOrgC	chr3_35172014	rs734091960	A	T	intronic	ENSGALG00000034081	AKT3	0.0555556	0.2	0.9	0.6	0.127778	0.75	0.622222
soilOrgC	chr5_1196708	rs315998563	G	T	intronic	ENSGALG00000035242	RMDN3	0.166667	0.4	0.85	0.8	0.283334	0.825	0.541666
soilOrgC	chr7_35393566	rs317060282	G	A	intronic	ENSGALG00000035466	CACNB4	0.111111	0.15	0.9	0.95	0.130555	0.925	0.794445
soilOrgC	chr18_9872059	rs16347414	T	C	downstream	ENSGALG00000038875	TMC6	0.777778	0.75	0.4	0.1	0.763889	0.25	0.513889
soilOrgC	chr20_1587973	rs317149019	G	A	intronic	ENSGALG00000039101	ASIP	0.111111	0.2	0.7	0.75	0.155556	0.725	0.569444
soilOrgC	chr33_6498218	na	G	T	UTR5	ENSGALG00000039409	RELA	0	0.05	0.7	0.45	0.025	0.575	0.55
soilOrgC	chr10_13674790	rs314848346	G	A	intronic	ENSGALG00000040241	NTRK3	0.888889	0.65	0.1	0.15	0.769445	0.125	0.644445
soilOrgC	chr9_19001952	rs735432390	C	A	intronic	ENSGALG00000040938	NLGN1	0.111111	0.4	0.85	0.75	0.255555	0.8	0.544445
soilOrgC	chr3_66606219	rs316456097	A	G	intronic	ENSGALG00000041120	METTL24	0.111111	0.15	0.8	0.65	0.130555	0.725	0.594445
soilOrgC	chr3_106838116	rs431829052	G	A	intronic	ENSGALG00000041139	PINX1	0.222222	0.3	0.85	0.75	0.261111	0.8	0.538889
soilOrgC	chr1_174193558	rs736954116	C	T	intronic	ENSGALG00000041263	DCLK1	0.111111	0.15	0.85	0.85	0.130555	0.85	0.719445
soilOrgC	chr14_15399971	rs741294578	T	C	intronic	ENSGALG00000041298		0.277778	0.25	0.85	0.85	0.263889	0.85	0.586111
soilOrgC	chr7_33913011	rs794420089	C	T	ncRNA_intronic	ENSGALG00000041782		0.111111	0.15	1	0.6	0.130555	0.8	0.669445
soilOrgC	chr7_33917087	rs733609911	T	C	ncRNA_exonic	ENSGALG00000041782		0.166667	0.15	1	0.6	0.158334	0.8	0.641666
soilOrgC	chr4_50964457	rs14468633	T	C	downstream	ENSGALG00000046160	PPBP	0.111111	0.1	0.75	0.75	0.105555	0.75	0.644445
soilOrgC	chr4_50963368	rs312785207	G	A	UTR3	ENSGALG00000046160	PPBP	0.111111	0.05	0.7	0.7	0.0805555	0.7	0.619444
soilOrgC	chr4_50962848	rs16409303	G	A	nonsynonymous	ENSGALG00000046160	PPBP	0.222222	0.2	0.7	0.8	0.211111	0.75	0.538889
soilOrgC	chr4_43294449	rs317275943	G	A	ncRNA_intronic	ENSGALG00000046857		0.222222	0.2	0.75	0.85	0.211111	0.8	0.588889
soilOrgC	chr4_42054421	rs315189131	A	G	ncRNA_intronic	ENSGALG00000047221		0.166667	0.35	0.9	0.7	0.258333	0.8	0.541667
soilOrgC	chr3_108218185	rs16342493	T	C	intronic	ENSGALG00000047589		0.722222	0.8	0.2	0.25	0.761111	0.225	0.536111
soilOrgC	chr4_6492223	rs740869514	A	G	ncRNA_intronic	ENSGALG00000047994		0.722222	0.6	0.15	0.05	0.661111	0.1	0.561111
soilOrgC	chr2_9798934	rs734424330	C	T	ncRNA_exonic	ENSGALG00000048545		0.111111	0.35	0.8	0.7	0.230555	0.75	0.519445
soilOrgC	chr7_31522897	rs313169111	C	T	intronic	ENSGALG00000048656		0.222222	0.25	0.95	0.75	0.236111	0.85	0.613889
soilOrgC	chr9_18864400	rs737848314	G	A	downstream	ENSGALG00000048975		0.222222	0.35	0.85	0.8	0.286111	0.825	0.538889
soilOrgC	chr2_56240597	rs741421980	C	A	intronic	ENSGALG00000049812	PQLC1	0.166667	0.05	0.6	0.7	0.108333	0.65	0.541667
soilOrgC	chr4_40973754	rs15552615	T	C	ncRNA_intronic	ENSGALG00000050037		0.833333	0.85	0.2	0.2	0.841666	0.2	0.641666
soilOrgC	chr3_107774437	rs316811446	G	A	downstream	ENSGALG00000050553		0.777778	0.85	0.05	0.3	0.813889	0.175	0.638889
soilOrgC	chr6_25343087	rs741144048	G	C	ncRNA_intronic	ENSGALG00000050593		0	0.1	0.75	0.7	0.05	0.725	0.675
soilOrgC	chr6_25331885	na	G	T	ncRNA_exonic	ENSGALG00000050593		0	0.05	0.65	0.6	0.025	0.625	0.6
soilOrgC	chr3_107808168	rs317702451	C	T	upstream	ENSGALG00000050753		0.722222	0.9	0.05	0.05	0.811111	0.05	0.761111
soilOrgC	chr3_91851269	rs318216900	A	G	upstream	ENSGALG00000050914		0.666667	0.55	0.1	0.1	0.608334	0.1	0.508334
soilOrgC	chr33_6484465	na	G	C	ncRNA_exonic	ENSGALG00000051169	UQCC3	0	0.1	0.75	0.6	0.05	0.675	0.625
soilOrgC	chr1_173810330	rs731851082	A	G	downstream	ENSGALG00000051912		0.333333	0.35	0.85	0.9	0.341666	0.875	0.533334
soilOrgC	chr1_173813052	rs312496906	T	C	ncRNA_exonic	ENSGALG00000051912		0.222222	0.3	0.75	0.8	0.261111	0.775	0.513889
soilOrgC	chr5_17570223	rs15674380	G	A	ncRNA_intronic	ENSGALG00000051988		0.666667	0.6	0.05	0.05	0.633333	0.05	0.583333
soilOrgC	chr1_110526373	rs316127210	C	T	intronic	ENSGALG00000052523		0	0.35	0.8	0.65	0.175	0.725	0.55
soilOrgC	chr1_110525301	rs740893938	T	C	nonsynonymous	ENSGALG00000052523		0	0.4	0.8	0.65	0.2	0.725	0.525
soilOrgC	chr1_110525253	rs317142169	A	G	nonsynonymous	ENSGALG00000052523		0.333333	0.45	0.9	0.9	0.391667	0.9	0.508333
soilOrgC	chr1_93736639	rs317435027	C	G	ncRNA_intronic	ENSGALG00000052608		0.0555556	0.4	0.7	0.9	0.227778	0.8	0.572222
soilOrgC	chr2_6128884	rs315845943	G	C	downstream	ENSGALG00000053252		0.333333	0.5	0.9	0.95	0.416666	0.925	0.508334
soilOrgC	chr1_197241952	na	A	G	intronic	ENSGALG00000054014		0.388889	0.3	0.95	0.75	0.344444	0.85	0.505556
soilOrgC	chr4_42135670	rs317255318	A	G	ncRNA_intronic	ENSGALG00000054340		0.833333	0.65	0.1	0.3	0.741667	0.2	0.541667
soilOrgC	chr6_26881924	rs317363623	A	G	ncRNA_intronic	ENSGALG00000054720		0.277778	0.2	0.75	0.8	0.238889	0.775	0.536111
LandUse	chr3_34295140	rs317838524	T	C	intronic	ENSGALG00000010664	KIF26B	0.888889	1	0.25	0.55	0.944445	0.4	0.544445
Landuse	chr22_851111	rs314845387	A	G	intronic	ENSGALG00000000242	EBF2	0.722222	0.888889	0.25	0.3	0.805556	0.275	0.530556
LandUse	chr13_11317880	rs313834857	G	A	downstream	ENSGALG00000003672	UBLCP1	0.111111	0.0555556	0.65	0.75	0.0833333	0.7	0.616667
Landuse	chr6_16069210	rs736844754	C	T	intronic	ENSGALG00000005057	ADK	1	0.888889	0.4	0.45	0.944445	0.425	0.519445
Landuse	chr2_3539810	rs14129599	A	G	intronic	ENSGALG00000005448	MYL3	0.944444	0.833333	0.2	0.45	0.888888	0.325	0.563888
LandUse	chr6_20203680	rs315457244	A	G	upstream	ENSGALG00000006421	SLC16A12	0.277778	0.277778	0.65	0.95	0.277778	0.8	0.522222
Landuse	chr2_10257999	rs735572037	A	C	intronic	ENSGALG00000006652	DIP2C	0.944444	0.944444	0.3	0.45	0.944444	0.375	0.569444
Landuse	chr3_10701300	rs317403184	A	T	intronic	ENSGALG00000008778	SPRED2	0.722222	0.888889	0.2	0.3	0.805556	0.25	0.555556
Landuse	chr8_20061558	rs312780602	G	C	intronic	ENSGALG00000009993	MED8	0.722222	0.888889	0.25	0.05	0.805556	0.15	0.655556
Landuse	chr3_34275191	rs312954554	C	T	intronic	ENSGALG00000010653	SMYD3	0.111111	0.0555556	0.7	0.5	0.0833333	0.6	0.516667
Landuse	chr2_27960216	rs317883849	A	G	intronic	ENSGALG00000010792	AGMO	0.722222	0.944444	0.1	0.25	0.833333	0.175	0.658333
LandUse	chr2_32216921	rs735947960	G	A	upstream	ENSGALG00000011046	SNX10	0.166667	0.222222	0.6	0.9	0.194445	0.75	0.555555
LandUse	chr2_38801757	rs317204693	G	T	upstream	ENSGALG00000011428	AZI2	0.944444	0.944444	0.4	0.45	0.944444	0.425	0.519444
Landuse	chr2_40559061	rs732153441	T	A	UTR3	ENSGALG00000011498	TCAIM	0.722222	0.944444	0.25	0.25	0.833333	0.25	0.583333
Landuse	chr4_54303073	rs737880929	T	C	intronic	ENSGALG00000011963	PRDM5	0.777778	0.777778	0.15	0.2	0.777778	0.175	0.602778
Landuse	chr4_56156061	rs313952468	T	C	intronic	ENSGALG00000012015	NDST4	0.555556	0.888889	0.05	0.35	0.722222	0.2	0.522222
Landuse	chr1_64476422	rs13879021	C	T	intronic	ENSGALG00000013134	PLEKHA5	0.888889	0.722222	0.3	0.15	0.805556	0.225	0.580556
Landuse	chr4_75792680	rs739647947	A	G	intronic	ENSGALG00000014425	NCAPG	0.666667	0.666667	0.3	0	0.666667	0.15	0.516667
Landuse	chr2_99526132	rs735982242	C	T	intronic	ENSGALG00000014615	LAMA1	0.888889	0.722222	0.2	0.3	0.805556	0.25	0.555556
Landuse	chr1_187388925	rs316030124	T	A	intronic	ENSGALG00000017227	SLC36A4	0.388889	0.5	0.9	1	0.444445	0.95	0.505555
Landuse	chr5_40641043	rs733812232	G	A	intronic	ENSGALG00000027255	NRXN3	0	0.222222	0.8	0.55	0.111111	0.675	0.563889
Landuse	chr8_20069462	rs15923605	A	G	intronic	ENSGALG00000028561	SZT2	0.388889	0.111111	0.8	0.95	0.25	0.875	0.625
LandUse	chr8_20069280	rs313088300	T	C	nonsynonymous	ENSGALG00000028561	SZT2	0.388889	0.166667	0.8	0.95	0.277778	0.875	0.597222
Landuse	chr6_21698226	na	T	C	intronic	ENSGALG00000030597	KIF11	0.666667	0.777778	0.15	0.15	0.722222	0.15	0.572222
Landuse	chr2_54711769	rs314836526	A	T	intronic	ENSGALG00000031170	ADCY1	0.277778	0.333333	0.85	0.85	0.305555	0.85	0.544445
Landuse	chr2_117843872	rs315792028	A	T	intronic	ENSGALG00000031390	STAU2	0.333333	0.444444	0.9	0.95	0.388888	0.925	0.536112
Landuse	chr6_21795782	rs736082992	T	A	intronic	ENSGALG00000032234	MARCH5	0.222222	0	0.45	0.8	0.111111	0.625	0.513889
Landuse	chr8_1520789	rs313288599	T	C	intronic	ENSGALG00000039327	VAV3	0.944444	0.611111	0.3	0.25	0.777778	0.275	0.502778
Landuse	chr3_36167656	rs317303812	T	A	intronic	ENSGALG00000039772	RGS7	0.666667	0.555556	0.1	0.05	0.611112	0.075	0.536112
Landuse	chr2_117976975	rs312653243	C	T	intronic	ENSGALG00000040097	UBE2W	0.722222	0.555556	0.05	0.05	0.638889	0.05	0.588889
Landuse	chr1_194710902	rs15051046	C	T	intronic	ENSGALG00000040478	CAPN5	0.888889	0.944444	0.4	0.2	0.916667	0.3	0.616667
Landuse	chr1_132474638	rs741583645	G	A	intronic	ENSGALG00000041042	GABRG3	0.722222	0.666667	0.1	0.2	0.694445	0.15	0.544445
Landuse	chr13_17886924	na	G	C	intronic	ENSGALG00000043744	NDFIP1	0.888889	0.944444	0.25	0.55	0.916667	0.4	0.516667
Landuse	chr4_25957558	na	A	G	ncRNA_intronic	ENSGALG00000046909		0.222222	0.166667	0.55	0.85	0.194445	0.7	0.505555
LandUse	chr1_65421972	rs315335738	T	C	upstream	ENSGALG00000048674		0.166667	0.166667	0.75	0.65	0.166667	0.7	0.533333
Landuse	chr1_92331553	rs316354370	T	C	ncRNA_intronic	ENSGALG00000049116		0	0.0555556	0.6	0.5	0.0277778	0.55	0.522222
Landuse	chr4_25916124	na	T	C	ncRNA_intronic	ENSGALG00000049671		0.222222	0.166667	0.55	0.85	0.194445	0.7	0.505555
LandUse	chr1_173116056	rs317447038	C	A	ncRNA_exonic	ENSGALG00000049925		0.333333	0	0.85	0.65	0.166666	0.75	0.583334
Landuse	chr11_13260695	rs317241311	A	G	ncRNA_intronic	ENSGALG00000050348		0.0555556	0.111111	0.65	0.55	0.0833333	0.6	0.516667
Landuse	chr1_163441754	rs731900954	C	T	ncRNA_intronic	ENSGALG00000050889		0.888889	0.833333	0.25	0.35	0.861111	0.3	0.561111
Landuse	chr2_82658367	rs314148401	T	A	ncRNA_intronic	ENSGALG00000051256		0.555556	0.722222	0.15	0.1	0.638889	0.125	0.513889
LandUse	chr10_10479871	rs316438713	G	A	ncRNA_exonic	ENSGALG00000051344		0.777778	0.611111	0.05	0.3	0.694444	0.175	0.519444
Landuse	chr2_82925607	rs741742877	A	G	ncRNA_intronic	ENSGALG00000051615		0.555556	0.722222	0.15	0.05	0.638889	0.1	0.538889
LandUse	chr1_110369132	rs13920393	G	A	downstream	ENSGALG00000051940		0.222222	0.0555556	0.8	0.55	0.138889	0.675	0.536111
Landuse	chr2_30130035	rs741615728	T	C	ncRNA_intronic	ENSGALG00000052719		1	0.833333	0.35	0.4	0.916667	0.375	0.541667
LandUse	chr5_51336712	rs314805918	A	G	downstream	ENSGALG00000053209		1	0.5	0.2	0.25	0.75	0.225	0.525

## Sheet: TableS5_SSA_overlappingQTLs
Table S5: Overlap of QTLs with genes from selection signature regions.
Only QTLs with size < 1 Mb were considered
Environmental parameter	genes	gene ID	selection direction	Method of detection	Overlap with significant QTLs from Chicken QTLdb
minTemp	ENSGALG00000002692		low	XPEHH	Breast parameters, Digestive system property
minTemp	ENSGALG00000003243	RAD54L2	low	XPEHH	Egg production related, Eggshell property
minTemp	ENSGALG00000003562	NPTX2	low	XPEHH	Growth
minTemp	ENSGALG00000004420	SDK1	low	Fst	Body temperature, Breast parameters, Growth
minTemp	ENSGALG00000005139	CLTC	low	XPEHH	FCR
minTemp	ENSGALG00000007038	ASTN2	low	XPEHH	Immune response related
minTemp	ENSGALG00000008282	ATG4A	low	XPEHH	Blood parameters
minTemp	ENSGALG00000009943	FAM117A	low	XPEHH	Skin related
minTemp	ENSGALG00000009944	KAT7	low	XPEHH	Feed intake, Skin related
minTemp	ENSGALG00000009983	NUBPL	low	XPEHH	Immune response related
minTemp	ENSGALG00000012007	ST13	low	XPEHH	FCR
minTemp	ENSGALG00000012888	PHLPP1	low	XPEHH	Abdominal fat properties
minTemp	ENSGALG00000013646	VPS37A	low	XPEHH	Immune response related
minTemp	ENSGALG00000013649	CNOT7	low	XPEHH	Immune response related
minTemp	ENSGALG00000014467	COPS7A	high	Fst	FCR
minTemp	ENSGALG00000016689	ASMTL	high	XPEHH	Immune response related
minTemp	ENSGALG00000025230		low	XPEHH	Immune response related
minTemp	ENSGALG00000031182	FANCM	high	XPEHH	Disease susceptibility
minTemp	ENSGALG00000031440	PTPRU	low	XPEHH	Growth
minTemp	ENSGALG00000031487	FSTL4	low	XPEHH	Disease susceptibility
minTemp	ENSGALG00000034967	GDPD5	low	Fst	FCR
minTemp	ENSGALG00000035578	RBM6	low	XPEHH	Egg production related, Eggshell property, FCR
minTemp	ENSGALG00000036021	MTMR7	low	Fst	Immune response related
minTemp	ENSGALG00000036909	BEND5	high	XPEHH	Feather properties
precSeasonality	ENSGALG00000000824		low	XPEHH	Body temperature
precSeasonality	ENSGALG00000001153	AUTS2	high	XPEHH	Feed intake, Growth, Albumen property, Egg property
precSeasonality	ENSGALG00000001768	TENM2	low	XPEHH	Age at sexual maturity
precSeasonality	ENSGALG00000003958	PRMT3	high	XPEHH	Growth
precSeasonality	ENSGALG00000005853	HTR2C	high	XPEHH, Fst	Immune response related, Feather pecking, Feather properties
precSeasonality	ENSGALG00000006743	YWHAH	low	XPEHH	Body temperature, Age at sexual maturity
precSeasonality	ENSGALG00000007172	FHIT	high	XPEHH	Digestive system property, Growth, Eggshell property
precSeasonality	ENSGALG00000008309		low	XPEHH	Thymus weight
precSeasonality	ENSGALG00000009491	RAD51B	low	XPEHH	Breast parameters, Feather pecking
precSeasonality	ENSGALG00000009493	TMEM229B	low	XPEHH	Breast parameters
precSeasonality	ENSGALG00000009880	INPP4B	high	XPEHH	Growth, Immune response related
precSeasonality	ENSGALG00000010053	PTPRF	high	XPEHH	Breast parameters
precSeasonality	ENSGALG00000011630	GLI2	low	XPEHH	FCR, Growth, Immune response related
precSeasonality	ENSGALG00000012338	BDH2	low	XPEHH	Spleen property
precSeasonality	ENSGALG00000012424	GTDC1	low	XPEHH	FCR
precSeasonality	ENSGALG00000014425	NCAPG	high	XPEHH	Egg property, Gizzard property, Heart condition, Liver related, Ovary property, Proventriculus weight, Growth
precSeasonality	ENSGALG00000015897	IMPG1	high	XPEHH	Eggshell property
precSeasonality	ENSGALG00000015898	MYO6	high	XPEHH	Eggshell property
precSeasonality	ENSGALG00000016955	VWA8	high	XPEHH	Thymus weight
precSeasonality	ENSGALG00000029022	NPAS3	high	Fst	Feather properties
precSeasonality	ENSGALG00000030054	PTPRN2	high	Fst	Feather properties, Age at sexual maturity
precSeasonality	ENSGALG00000030684		low	Fst	Body temperature, Age at sexual maturity
precSeasonality	ENSGALG00000032658	FMNL1	low	XPEHH	Body temperature
precSeasonality	ENSGALG00000033470	ADGRA3	high	XPEHH	Eggshell property
precSeasonality	ENSGALG00000035137		low	XPEHH	Growth
precSeasonality	ENSGALG00000035554		low	XPEHH	Body temperature
precSeasonality	ENSGALG00000041121	SLIT2	high	Fst	Eggshell property, Growth, Abdominal fat properties, Egg property
precSeasonality	ENSGALG00000041782		high	XPEHH	Immune response related
precSeasonality	ENSGALG00000042814	MCRIP1	low	XPEHH	Blood parameters
precSeasonality	ENSGALG00000045753	MRPL12	low	Fst	Bursa of Fabricius weight
precWQ	ENSGALG00000000461	MRC2	high	XPEHH	Bursa of Fabricius weight
precWQ	ENSGALG00000002546	COL5A1	low	XPEHH	FCR
precWQ	ENSGALG00000004504		high	XPEHH	Growth
precWQ	ENSGALG00000004530	MMD2	high	XPEHH	Growth
precWQ	ENSGALG00000005483	CDH13	high	Fst	Yolk property
precWQ	ENSGALG00000006379	SHH	high	XPEHH	Heart condition
precWQ	ENSGALG00000008256	BLM	high	XPEHH	FCR
precWQ	ENSGALG00000009865	RNF150	low	Fst	Growth
precWQ	ENSGALG00000010616	PTPN21	low	XPEHH	Egg production related
precWQ	ENSGALG00000010622	ZC3H14	low	XPEHH	Egg production related
precWQ	ENSGALG00000012888	PHLPP1	high	Fst	Abdominal fat properties
precWQ	ENSGALG00000025659	gga-mir-2129	high	XPEHH	Body temperature, Growth
precWQ	ENSGALG00000031960	LEF1	low	XPEHH	Body condition, Breast parameters, Leg muscle properties
precWQ	ENSGALG00000032577	MECOM	low	XPEHH	Bursa of Fabricius weight, Growth
precWQ	ENSGALG00000036909	BEND5	low	Fst	Feather properties
precWQ	ENSGALG00000037031		low	XPEHH	Comb property
precWQ	ENSGALG00000038223	WHRN	low	XPEHH	Comb property
precWQ	ENSGALG00000039826	CNGA3	low	XPEHH	FCR
precWQ	ENSGALG00000040003	STXBP1	low	XPEHH	Comb property
precWQ	ENSGALG00000040528	AP5Z1	high	XPEHH	Growth
precWQ	ENSGALG00000041437	FAM155B	low	XPEHH	Comb property
precWQ	ENSGALG00000042453	gga-mir-7442	low	XPEHH	Comb property
precDQ	ENSGALG00000000627	DNAJC11	high	XPEHH	Growth, Eggshell property, Dry matter digestibility
precDQ	ENSGALG00000001153	AUTS2	low	XPEHH	Feed intake, Growth, Albumen property, Egg property
precDQ	ENSGALG00000002170		low	XPEHH	Growth, Breast parameters, Digestive system property
precDQ	ENSGALG00000004128	CYSLTR1	low	XPEHH	Bursa of Fabricius weight, Comb property, Skin related, Albumen property
precDQ	ENSGALG00000005139	CLTC	high	XPEHH	FCR
precDQ	ENSGALG00000005872	BANP	low	XPEHH, Fst	Immune response related
precDQ	ENSGALG00000006912	CPEB3	low	XPEHH	Breast parameters
precDQ	ENSGALG00000009078	GALNT14	low	XPEHH	Breast parameters
precDQ	ENSGALG00000009813	SCOC	high	Fst	Growth
precDQ	ENSGALG00000009826	CLGN	high	Fst	Growth
precDQ	ENSGALG00000010053	PTPRF	low	XPEHH	Breast parameters
precDQ	ENSGALG00000010744	GALNT7	low	XPEHH	Feather properties
precDQ	ENSGALG00000012424	GTDC1	high	Fst	FCR
precDQ	ENSGALG00000012559	LARGE1	high	XPEHH	beta 2-globulin level
precDQ	ENSGALG00000012975	IQSEC3	low	XPEHH	Eggshell property
precDQ	ENSGALG00000013177	BCAT1	low	XPEHH	Eggshell property
precDQ	ENSGALG00000013606	FGL1	high	Fst	Immune response related
precDQ	ENSGALG00000015018	CASQ2	low	Fst	FCR
precDQ	ENSGALG00000015112	ZNF521	low	Fst	Eggshell property
precDQ	ENSGALG00000016282	ZNF451	high	XPEHH	Thymus weight
precDQ	ENSGALG00000016282	ZNF451	low	XPEHH	Thymus weight
precDQ	ENSGALG00000028032	MSRA	low	XPEHH, Fst	Disease susceptibility
precDQ	ENSGALG00000028148	PHF13	high	XPEHH	Growth, Eggshell property, Dry matter digestibility
precDQ	ENSGALG00000030597	KIF11	low	XPEHH	Eggshell property
precDQ	ENSGALG00000032234	MARCH5	low	XPEHH	Eggshell property
precDQ	ENSGALG00000032672	KRT5	high	Fst	Feather properties
precDQ	ENSGALG00000033157	ADAMTS10	high	XPEHH	Eggshell property, Small yellow follicle number, Ovary property, Small yellow follicle number,
precDQ	ENSGALG00000033470	ADGRA3	low	Fst	Eggshell property
precDQ	ENSGALG00000033569		high	Fst	Growth, Eggshell property, Dry matter digestibility
precDQ	ENSGALG00000035211	KLHL21	high	XPEHH	Growth, Eggshell property, Dry matter digestibility
precDQ	ENSGALG00000035492	ELMO1	high	XPEHH	Growth, Eggshell property
precDQ	ENSGALG00000035505	AOAH	high	XPEHH	Eggshell property
precDQ	ENSGALG00000037856	CHL1	low	XPEHH	Feed intake
precDQ	ENSGALG00000038924	IDE	low	XPEHH	Eggshell property
precDQ	ENSGALG00000039472	SART3	high	Fst	Skin related, Albumen property
precDQ	ENSGALG00000043642	ANLN	high	Fst	Eggshell property
precDQ	ENSGALG00000043689		high	XPEHH	Feather properties
precDQ	ENSGALG00000045753	MRPL12	high	XPEHH	Bursa of Fabricius weight
Landuse	ENSGALG00000000636	MDM4	low	Fst	Abdominal fat properties
Landuse	ENSGALG00000002170		low	XPEHH	Growth, Breast parameters, Digestive system property
Landuse	ENSGALG00000002510	IP6K1	low	Fst	Egg production related, Eggshell property, Abdominal fat properties
Landuse	ENSGALG00000002511		low	Fst	Growth, Breast parameters, Digestive system property
Landuse	ENSGALG00000003563	YARS	low	XPEHH	FCR
Landuse	ENSGALG00000006763	EXOC6	low	XPEHH	Eggshell property
Landuse	ENSGALG00000006912	CPEB3	low	XPEHH	Breast parameters
Landuse	ENSGALG00000010536	FAF1	high	Fst	Feather properties, Egg property
Landuse	ENSGALG00000011428	AZI2	low	XPEHH	Comb property
Landuse	ENSGALG00000011439	RBMS3	low	Fst	Feather properties
Landuse	ENSGALG00000011635	TFCP2L1	low	XPEHH	FCR, Growth
Landuse	ENSGALG00000012015	NDST4	low	XPEHH, Fst	Abdominal fat properties
Landuse	ENSGALG00000013008	CHUNK-1	high	XPEHH	Eggshell property
Landuse	ENSGALG00000013134	PLEKHA5	high	XPEHH	Eggshell property
Landuse	ENSGALG00000013177	BCAT1	low	XPEHH	Eggshell property
Landuse	ENSGALG00000014425	NCAPG	high	XPEHH, Fst	Albumen property, Egg production related, Eggshell property, Growth, Yolk property, Gizzard property, Liver property
Landuse	ENSGALG00000014615	LAMA1	low	XPEHH	Cholesterol level, FCR
Landuse	ENSGALG00000015846	SNAP91	low	Fst	Eggshell property
Landuse	ENSGALG00000016959	DGKH	high	Fst	Growth
Landuse	ENSGALG00000028851	RAB8A	low	Fst	FCR
Landuse	ENSGALG00000029022	NPAS3	high	XPEHH	Feather properties
Landuse	ENSGALG00000030597	KIF11	low	Fst	Eggshell property
Landuse	ENSGALG00000031390	STAU2	high	XPEHH	FCR
Landuse	ENSGALG00000032234	MARCH5	low	XPEHH	Eggshell property
Landuse	ENSGALG00000033695	CYP26A1	low	Fst	Eggshell property
Landuse	ENSGALG00000035533	ADIPOR2	high	XPEHH	Eggshell property, Growth
Landuse	ENSGALG00000036909	BEND5	low	Fst	Feather properties
Landuse	ENSGALG00000036964		high	Fst	Eggshell property
Landuse	ENSGALG00000037043	PIK3C2B	low	XPEHH	Abdominal fat properties
Landuse	ENSGALG00000038924	IDE	low	XPEHH	Eggshell property
Landuse	ENSGALG00000039327	VAV3	low	XPEHH	Spleen property
Landuse	ENSGALG00000039772	RGS7	high	Fst	Growth
Landuse	ENSGALG00000041042	GABRG3	low	Fst	Growth
Landuse	ENSGALG00000043213	CYP26C1	low	Fst	Eggshell property
soilOrgC	ENSGALG00000004087	THSD4	high	XPEHH, Fst	Bursa of Fabricius weight
soilOrgC	ENSGALG00000004719	SPTAN1	high	XPEHH	Growth
soilOrgC	ENSGALG00000005379	SGSM1	high	Fst	Skin related
soilOrgC	ENSGALG00000007354	CIT	low	XPEHH	Age at sexual maturity
soilOrgC	ENSGALG00000009424	FOXP2	high	Fst	Earlobe property
soilOrgC	ENSGALG00000010744	GALNT7	high	Fst	Feather properties
soilOrgC	ENSGALG00000012989	NINJ2	high	XPEHH	Eggshell property
soilOrgC	ENSGALG00000012994	ERC1	high	XPEHH	Eggshell property
soilOrgC	ENSGALG00000012998	WNT5B	high	Fst	Wing porperty
soilOrgC	ENSGALG00000013143	PDE3A	low	Fst	Eggshell property
soilOrgC	ENSGALG00000014496	Prom1	high	XPEHH	Proventriculus weight, Carcass property
soilOrgC	ENSGALG00000015061	CDC40	high	Fst	Breast parameters, FCR
soilOrgC	ENSGALG00000016886	FARP1	high	XPEHH	FCR
soilOrgC	ENSGALG00000016955	VWA8	high	Fst	Thymus weight
soilOrgC	ENSGALG00000016974	GTF2F2	high	XPEHH	Gizzard property, Heart condition, Liver related, Proventriculus weight
soilOrgC	ENSGALG00000017025	CKAP2	high	XPEHH	Comb property, Feed intake, Ovary property
soilOrgC	ENSGALG00000017026	VPS36	high	Fst	FCR, Comb property, Feed intake, Ovary property
soilOrgC	ENSGALG00000023670	NAALADL2	high	XPEHH	Breast parameters
soilOrgC	ENSGALG00000028032	MSRA	high	Fst	Disease susceptibility
soilOrgC	ENSGALG00000033311		high	XPEHH	Immune response related
soilOrgC	ENSGALG00000040938	NLGN1	high	Fst	Breast parameters
soilOrgC	ENSGALG00000041120	METTL24	high	Fst	Breast parameters
soilOrgC	ENSGALG00000041263	DCLK1	high	XPEHH	Feed intake, Pre-ovulatory follicle number
soilOrgC	ENSGALG00000041510	DUOX2	high	XPEHH	Breast parameters
soilOrgC	ENSGALG00000041782		high	XPEHH	Immune response related
soilOrgC	ENSGALG00000045753	MRPL12	low	XPEHH	Bursa of Fabricius weight

## Sheet: TableS7A_RDA_outlierSNPs_r0.3
Table S7: Candidate SNPs from RDA analysis
This sheet shows the outlier SNPs with r >=0.3 tested in RDA
axis	snp	loading	minTemp	precSeasonality	precWQ	precDQ	SoilOrgC	LandUse	predictor	correlation	annotation	gene
1	chr1_23172610	-0.0355416	0.00422614	-0.207184	-0.154296	0.274909	-0.344684	0.0264012	SoilOrgC	0.344684	intronic	PTPRZ1
1	chr1_25140441	-0.044259	0.168187	-0.112986	-0.22961	0.188711	-0.386541	0.0285321	SoilOrgC	0.386541	intronic	MET
1	chr1_29032146	-0.0371766	0.183305	-0.192784	-0.330493	0.125807	-0.272571	0.119161	precWQ	0.330493	intronic	CNTN1
1	chr1_29044024	-0.0454183	0.0240121	-0.199079	-0.151927	0.288576	-0.394935	0.0644155	SoilOrgC	0.394935	intronic	CNTN1
1	chr1_29044144	-0.0385525	0.0873169	-0.18698	-0.173176	0.237016	-0.336232	0.0553662	SoilOrgC	0.336232	intronic	CNTN1
1	chr1_29069409	-0.0386978	0.175512	-0.210036	-0.279795	0.207307	-0.326399	0.0637478	SoilOrgC	0.326399	intronic	CNTN1
1	chr1_33755539	-0.0419081	0.22747	-0.220504	-0.183709	0.146357	-0.347065	-0.117858	SoilOrgC	0.347065	intergenic	TBK1
1	chr1_34440130	-0.0402937	0.114101	-0.357912	-0.168805	0.358146	-0.46267	-0.0510411	SoilOrgC	0.46267	intergenic	HMGA2
1	chr1_36986251	0.0392009	-0.22066	-0.0407575	0.371975	0.0981894	0.247675	0.0151545	precWQ	0.371975	intergenic	TRHDE
1	chr1_37004252	0.0381137	-0.177424	-0.0281777	0.337335	0.0469304	0.22803	-0.0483044	precWQ	0.337335	intergenic	TRHDE
1	chr1_37301430	0.0356551	-0.179151	0.00622893	0.306054	0.0262622	0.183326	0.00598977	precWQ	0.306054	intergenic	ENSGALG00000052790
1	chr1_37321465	0.0356551	-0.179151	0.00622893	0.306054	0.0262622	0.183326	0.00598977	precWQ	0.306054	intergenic	ENSGALG00000052790
1	chr1_37428731	-0.0370493	0.0536868	-0.126371	-0.124204	0.178753	-0.3263	0.0205199	SoilOrgC	0.3263	intergenic	ENSGALG00000053800
1	chr1_37841016	0.0415754	-0.203148	0.232986	0.321732	-0.171514	0.344632	-0.00542011	SoilOrgC	0.344632	intronic	CAPS2
1	chr1_37868544	-0.0356299	0.0877024	-0.201732	-0.293185	0.136596	-0.304312	0.0753005	SoilOrgC	0.304312	intronic	ENSGALG00000010222
1	chr1_37948378	-0.0360436	0.1108	-0.167992	-0.179059	0.198596	-0.32021	0.0373909	SoilOrgC	0.32021	ncRNA_intronic	ENSGALG00000039582
1	chr1_51092493	-0.0420737	0.112478	-0.077603	-0.170294	0.155222	-0.311541	-0.00202726	SoilOrgC	0.311541	intronic	MICALL1
1	chr1_52203097	-0.0372914	0.0401897	-0.294742	-0.100137	0.31948	-0.380893	-0.0848155	SoilOrgC	0.380893	intergenic	ENSGALG00000053879
1	chr1_52206499	-0.04051	0.015041	-0.302958	-0.0352148	0.378767	-0.389924	-0.048364	SoilOrgC	0.389924	intergenic	ENSGALG00000053879
1	chr1_52240807	-0.0364205	-4.33216e-05	-0.213803	-0.193231	0.271242	-0.386976	0.0307112	SoilOrgC	0.386976	intergenic	ENSGALG00000053879
1	chr1_52325047	-0.043877	0.148874	-0.184583	-0.0806524	0.224516	-0.418062	-0.081624	SoilOrgC	0.418062	intergenic	ENSGALG00000036131
1	chr1_53453812	0.0360586	-0.0567384	0.170824	0.204174	-0.204505	0.356887	-0.0200004	SoilOrgC	0.356887	intronic	BTBD11
1	chr1_54784048	-0.0358833	0.111722	-0.255567	-0.15338	0.209692	-0.311505	-0.108742	SoilOrgC	0.311505	intronic	STAB2
1	chr1_63800215	-0.0391063	0.150281	-0.301773	-0.220041	0.269652	-0.349468	-0.0460402	SoilOrgC	0.349468	intergenic	RF00001
1	chr1_85864551	-0.03958	0.0204218	-0.238145	-0.239671	0.292458	-0.443073	0.0186148	SoilOrgC	0.443073	intronic	CMSS1
1	chr1_88312734	-0.0363352	0.114619	-0.24032	-0.149086	0.263856	-0.374417	-0.0568217	SoilOrgC	0.374417	intergenic	BBX
1	chr1_93381874	-0.0376175	0.160324	-0.191278	-0.158048	0.193436	-0.331277	-0.0792183	SoilOrgC	0.331277	intergenic	ENSGALG00000053135
1	chr1_100635910	-0.0407259	0.0147185	-0.0809349	-0.23319	0.162618	-0.31886	0.0854111	SoilOrgC	0.31886	intergenic	ENSGALG00000015701
1	chr1_108026162	-0.0360991	0.00271763	-0.175341	0.0411797	0.318023	-0.261533	-0.0477028	precDQ	0.318023	intergenic	CHAF1B
1	chr1_111209546	0.0466199	-0.149683	0.156332	0.223227	-0.211533	0.327229	-0.01823	SoilOrgC	0.327229	downstream	SIK1
1	chr1_112031067	-0.0367128	0.20888	-0.195148	-0.356824	0.136777	-0.367029	0.0492524	SoilOrgC	0.367029	ncRNA_intronic	ENSGALG00000050699
1	chr1_112031763	0.0364645	-0.1484	0.223263	0.25724	-0.217103	0.354193	-0.0135119	SoilOrgC	0.354193	ncRNA_intronic	ENSGALG00000050699
1	chr1_118479767	-0.0385255	0.0596706	-0.299386	-0.169557	0.332996	-0.429699	-0.00276747	SoilOrgC	0.429699	ncRNA_intronic	ENSGALG00000054669
1	chr1_118488638	-0.0369996	0.0721076	-0.159197	-0.225605	0.239404	-0.437547	0.0600677	SoilOrgC	0.437547	intergenic	ENSGALG00000054669
1	chr1_124487109	0.0355995	-0.147839	0.0799609	0.186409	-0.0796484	0.329507	0.0260405	SoilOrgC	0.329507	intergenic	PRPS2
1	chr1_126442110	-0.0355309	0.0291039	-0.1216	-0.166396	0.224728	-0.311643	0.0828746	SoilOrgC	0.311643	intronic	SHROOM2
1	chr1_130012388	-0.0352053	0.165165	-0.250576	-0.248053	0.239231	-0.330722	-0.0118537	SoilOrgC	0.330722	intronic	ZBED1
1	chr1_132829367	0.0359245	-0.041606	0.325589	0.106401	-0.328727	0.380742	0.0637377	SoilOrgC	0.380742	intergenic	GABRB3
1	chr1_132840375	0.040513	-0.0591551	0.350659	0.124639	-0.345422	0.419616	0.0971405	SoilOrgC	0.419616	intergenic	GABRB3
1	chr1_132951411	-0.0352095	0.077917	-0.251775	-0.240222	0.228461	-0.337507	0.0207777	SoilOrgC	0.337507	intergenic	ENSGALG00000047084
1	chr1_133564017	-0.0378471	0.0980626	-0.177038	-0.245047	0.274274	-0.351705	0.0655323	SoilOrgC	0.351705	intergenic	INPP4A
1	chr1_147408211	0.0429468	-0.241886	0.213988	0.162494	-0.0926364	0.369301	0.170013	SoilOrgC	0.369301	intergenic	DNAJC3
1	chr1_171071423	-0.0371788	0.183	-0.28495	-0.137298	0.201027	-0.441148	-0.137397	SoilOrgC	0.441148	intergenic	ENSGALG00000048894
1	chr1_177369183	0.0411969	-0.257045	0.184622	0.338905	-0.0960613	0.356922	0.0187985	SoilOrgC	0.356922	intronic	FLT3
1	chr1_195605868	-0.0360973	0.102325	-0.266043	-0.162824	0.254769	-0.434935	-0.0301236	SoilOrgC	0.434935	downstream	NUMA1
1	chr2_2135467	0.0404003	-0.12706	0.215382	0.228179	-0.192011	0.358917	0.0174498	SoilOrgC	0.358917	intronic	ENSGALG00000005303
1	chr2_5890638	0.0404828	-0.123034	0.0241347	0.165193	-0.13258	0.403187	-0.00106791	SoilOrgC	0.403187	intronic	ACVR2B
1	chr2_6938819	-0.0363958	0.0550624	-0.126254	-0.165843	0.226938	-0.323661	0.0445435	SoilOrgC	0.323661	intergenic	ENSGALG00000052510
1	chr2_8074965	-0.0351018	0.0746309	-0.262583	-0.116539	0.285356	-0.363753	-0.0186323	SoilOrgC	0.363753	intronic	RBM33
1	chr2_8116920	-0.0392966	0.0679842	-0.205522	-0.20152	0.237036	-0.349533	0.0385436	SoilOrgC	0.349533	intronic	RBM33
1	chr2_10993973	0.0366039	-0.0650387	0.0859357	0.178789	-0.14455	0.335189	-0.0482719	SoilOrgC	0.335189	intergenic	ENSGALG00000048921
1	chr2_22649717	-0.0417811	0.103105	-0.223643	-0.23137	0.237636	-0.418422	-0.0250648	SoilOrgC	0.418422	UTR3	PEX1
1	chr2_26073237	-0.039265	0.181045	-0.0241447	-0.204983	0.0779087	-0.31794	-0.0391422	SoilOrgC	0.31794	intronic	PHF14
1	chr2_33508849	0.0377747	-0.0844301	0.0709398	0.203662	-0.136663	0.305396	-0.109273	SoilOrgC	0.305396	intergenic	TRIL
1	chr2_35770543	-0.0423241	0.125817	-0.222407	-0.267032	0.168062	-0.450576	-0.0936002	SoilOrgC	0.450576	intronic	RAB5A
1	chr2_64224640	-0.0357772	0.155923	-0.263859	-0.197278	0.205347	-0.349959	-0.140556	SoilOrgC	0.349959	intergenic	ENSGALG00000035828
1	chr2_65612774	-0.0355197	0.113586	-0.304648	-0.227754	0.295935	-0.40192	-0.0231716	SoilOrgC	0.40192	intronic	ENSGALG00000012808
1	chr2_68078952	-0.0387176	0.288481	-0.141453	-0.305746	0.0611858	-0.299409	0.0278207	precWQ	0.305746	intronic	PHLPP1
1	chr2_69280226	0.0371174	-0.154304	0.325079	0.25633	-0.224337	0.421333	0.016984	SoilOrgC	0.421333	intronic	CDH6
1	chr2_69391340	0.0426933	-0.120904	0.162239	0.142248	-0.124007	0.302183	0.0418866	SoilOrgC	0.302183	intergenic	CDH6
1	chr2_96995088	-0.0396158	0.20594	-0.0990417	-0.378294	0.0858562	-0.226631	0.204363	precWQ	0.378294	intronic	SEH1L
1	chr2_97003108	0.0362445	-0.157855	0.0635073	0.318266	-0.0557423	0.121257	-0.140196	precWQ	0.318266	intergenic	SEH1L
1	chr2_106398783	-0.0367284	0.275463	-0.264151	-0.239767	0.0651525	-0.343363	-0.162137	SoilOrgC	0.343363	intergenic	MEP1B
1	chr2_106521543	-0.0434741	0.17719	-0.186501	-0.227574	0.121174	-0.31904	-0.0310436	SoilOrgC	0.31904	intronic	ENSGALG00000015183
1	chr2_106632740	-0.0372834	0.179004	-0.305023	-0.253154	0.215008	-0.392317	-0.0900921	SoilOrgC	0.392317	intronic	KLHL14
1	chr2_106678303	-0.0354107	0.0973397	-0.288152	-0.153101	0.226088	-0.328295	-0.0858991	SoilOrgC	0.328295	intergenic	KLHL14
1	chr2_128516548	-0.0366905	0.20193	-0.127345	-0.228552	0.118878	-0.365218	-0.106765	SoilOrgC	0.365218	intergenic	PABPC1
1	chr2_129066838	0.0365937	-0.0942695	0.171081	0.222523	-0.220011	0.369894	0.00857872	SoilOrgC	0.369894	intronic	ODF1
1	chr2_136781000	0.0352596	-0.15135	0.280382	0.258914	-0.225035	0.335476	-0.0270158	SoilOrgC	0.335476	intergenic	COL14A1
1	chr2_140414293	-0.0411734	0.010947	-0.184987	-0.235567	0.229672	-0.322826	-0.0267735	SoilOrgC	0.322826	intergenic	FAM49B
1	chr2_148648011	-0.0354105	0.121673	-0.373483	-0.17998	0.314557	-0.353927	-0.0657878	precSeasonality	0.373483	intergenic	MAFA
1	chr3_4543355	-0.0358269	0.0965629	-0.306432	-0.230477	0.2465	-0.441466	-0.0921286	SoilOrgC	0.441466	ncRNA_intronic	ENSGALG00000029333
1	chr3_6790653	-0.0354092	0.0927059	-0.0629671	-0.176814	0.138827	-0.343021	0.0666447	SoilOrgC	0.343021	intergenic	ENSGALG00000048650
1	chr3_9667836	-0.0375559	0.119478	-0.269324	-0.160289	0.278367	-0.371856	-0.011018	SoilOrgC	0.371856	intergenic	COMMD1
1	chr3_15894520	-0.0368954	0.149357	-0.159703	-0.265436	0.130965	-0.37194	-0.0596623	SoilOrgC	0.37194	intronic	SYNDIG1
1	chr3_16385709	-0.0368951	0.0361646	-0.23915	-0.112026	0.324314	-0.329444	0.00232738	SoilOrgC	0.329444	intergenic	ENSGALG00000047092
1	chr3_17433137	-0.0379806	0.0559655	-0.209804	-0.0992552	0.21969	-0.326364	-0.0332542	SoilOrgC	0.326364	intergenic	ENAH
1	chr3_27635908	0.0364494	-0.136359	0.185299	0.231303	-0.137972	0.355367	0.0435432	SoilOrgC	0.355367	intronic	BABAM2
1	chr3_27660789	0.038497	-0.164335	0.127568	0.108749	-0.125672	0.358435	0.141828	SoilOrgC	0.358435	intronic	BABAM2
1	chr3_29611674	-0.035214	0.165095	-0.305344	-0.284966	0.17938	-0.35278	-0.11795	SoilOrgC	0.35278	exonic; synonymous	DNAH8
1	chr3_29901423	0.0407254	-0.0985672	0.348787	0.199691	-0.322749	0.345899	0.0352994	precSeasonality	0.348787	intronic	ZFAND3
1	chr3_30069824	-0.0358421	0.217385	-0.13732	-0.282365	0.0537351	-0.35048	0.0878059	SoilOrgC	0.35048	intronic	MDGA1
1	chr3_30160547	-0.0459829	0.264531	-0.238397	-0.297423	0.148283	-0.40779	-0.0429577	SoilOrgC	0.40779	intronic	MDGA1
1	chr3_33497144	-0.0395282	0.137586	-0.116949	-0.239991	0.164553	-0.367943	-0.0257907	SoilOrgC	0.367943	ncRNA_intronic	ENSGALG00000049606
1	chr3_43503670	-0.040866	0.159582	-0.036862	-0.236937	0.0998541	-0.316274	0.0720962	SoilOrgC	0.316274	ncRNA_intronic	ENSGALG00000049927
1	chr3_54929259	-0.0353736	0.117735	-0.246588	-0.107594	0.211987	-0.328227	-0.0779481	SoilOrgC	0.328227	UTR3	IL22RA2
1	chr3_71404526	-0.0388377	0.152737	-0.381475	-0.201864	0.282112	-0.436677	-0.17209	SoilOrgC	0.436677	upstream	CCNC
1	chr3_71457614	0.0368875	-0.145411	0.317409	0.252319	-0.287775	0.387507	0.00247228	SoilOrgC	0.387507	intronic	USP45
1	chr3_71519113	0.040008	-0.147223	0.386659	0.236312	-0.306457	0.435416	0.102024	SoilOrgC	0.435416	intronic	COQ3
1	chr3_71611669	-0.0412879	0.16135	-0.349169	-0.266184	0.261543	-0.379165	-0.104693	SoilOrgC	0.379165	intergenic	ENSGALG00000052916
1	chr3_104576312	-0.037617	-0.0233522	-0.165313	-0.109656	0.283464	-0.343195	0.0509103	SoilOrgC	0.343195	intronic	DNMT3A
1	chr3_108711376	-0.0363519	0.105261	-0.337694	-0.239864	0.28879	-0.395965	-0.00213065	SoilOrgC	0.395965	intergenic	CRISP3
1	chr4_1308847	-0.043083	0.244029	-0.170283	-0.33286	0.0597911	-0.310239	0.0155777	precWQ	0.33286	intronic	ENSGALG00000004169
1	chr4_2497547	-0.0358902	0.1922	-0.279945	-0.307541	0.168547	-0.369731	-0.0490144	SoilOrgC	0.369731	intronic	DLG3
1	chr4_2676789	-0.0394179	0.228077	0.0491835	-0.260647	0.0326166	-0.356715	0.0745963	SoilOrgC	0.356715	intergenic	gga-mir-460b
1	chr4_4568979	-0.0351498	0.188164	-0.189928	-0.185985	0.171908	-0.330752	-0.0590541	SoilOrgC	0.330752	ncRNA_intronic	ENSGALG00000049919
1	chr4_11487731	-0.0354745	-0.000314703	-0.176888	0.0115844	0.268368	-0.341852	-0.0483701	SoilOrgC	0.341852	intergenic	RRAGB
1	chr4_12164664	-0.0418166	0.261428	-0.229642	-0.288985	0.142497	-0.415423	-0.0485772	SoilOrgC	0.415423	intronic	ENSGALG00000007683
1	chr4_12905340	-0.0363869	0.172587	-0.0864159	-0.181207	0.0666989	-0.302159	-0.0439265	SoilOrgC	0.302159	downstream	COX7B
1	chr4_29345725	-0.0390988	0.0983868	-0.354341	-0.184454	0.357082	-0.368913	-0.081561	SoilOrgC	0.368913	intergenic	SETD7
1	chr4_35187554	-0.0382497	0.185253	-0.311265	-0.281351	0.255214	-0.443459	-0.050447	SoilOrgC	0.443459	intronic	FAM13A
1	chr4_40057308	-0.0358775	0.204734	-0.267937	-0.198756	0.155921	-0.339997	-0.0810632	SoilOrgC	0.339997	intronic	TENM3
1	chr4_40119898	-0.0413279	0.126767	-0.235987	-0.196665	0.280024	-0.435362	-0.00388521	SoilOrgC	0.435362	intronic	TENM3
1	chr4_40477040	0.0371584	-0.100787	0.154098	0.211011	-0.159848	0.313698	0.010539	SoilOrgC	0.313698	intronic	TENM3
1	chr4_40513008	-0.0392754	0.201359	-0.20064	-0.286955	0.196728	-0.378686	-0.0295195	SoilOrgC	0.378686	intergenic	TENM3
1	chr4_40753420	-0.0352891	0.150499	-0.400828	-0.255485	0.32741	-0.39518	-0.00986725	precSeasonality	0.400828	intergenic	ENSGALG00000047134
1	chr4_52926188	0.038058	-0.177599	0.22456	0.244889	-0.180908	0.352535	-0.026499	SoilOrgC	0.352535	intergenic	ENSGALG00000049864
1	chr4_53154618	-0.0426097	0.202013	-0.0200375	-0.340227	0.0703111	-0.322638	0.125966	precWQ	0.340227	ncRNA_intronic	ENSGALG00000039688
1	chr4_53170128	-0.0369131	0.180795	-0.0411024	-0.312221	0.0915727	-0.271695	0.154368	precWQ	0.312221	ncRNA_intronic	ENSGALG00000039688
1	chr4_53190013	-0.0352042	0.211866	0.0573679	-0.32783	-0.0299241	-0.233128	0.119464	precWQ	0.32783	ncRNA_intronic	ENSGALG00000039688
1	chr4_53224102	-0.0375715	0.215936	0.116143	-0.316861	-0.0392132	-0.215235	0.168357	precWQ	0.316861	ncRNA_intronic	ENSGALG00000039688
1	chr4_53687859	0.0366087	-0.209449	0.133717	0.161637	-0.103742	0.324112	0.0626831	SoilOrgC	0.324112	intergenic	IL21
1	chr4_53787281	0.0367689	-0.200375	-0.0251269	0.211224	-0.00839251	0.309721	-0.0452481	SoilOrgC	0.309721	intronic	KIAA1109
1	chr4_53793823	-0.0372248	0.212452	0.0494606	-0.266389	-0.0307561	-0.306989	0.0860474	SoilOrgC	0.306989	intronic	KIAA1109
1	chr4_68606262	0.0406941	-0.243626	0.10738	0.303847	-0.0430708	0.279627	-0.0648888	precWQ	0.303847	intergenic	UCH-L1
1	chr4_74483560	-0.0394001	0.195784	-0.361856	-0.210854	0.262247	-0.420987	-0.13574	SoilOrgC	0.420987	intronic	ADGRA3
1	chr4_85312418	0.0368549	-0.110008	-0.0039259	0.304473	-0.069896	0.266617	-0.208953	precWQ	0.304473	intergenic	ATOH8
1	chr5_12759193	-0.0371025	0.0433298	0.0200698	-0.0202109	0.09129	-0.320403	-0.0290149	SoilOrgC	0.320403	intronic	LDHA
1	chr5_13403140	-0.0362092	0.229978	-0.20662	-0.28177	0.18684	-0.341136	-0.0247646	SoilOrgC	0.341136	intergenic	SLC22A18
1	chr5_14019314	0.0356849	0.00767732	0.230403	0.119763	-0.3001	0.333564	0.0478113	SoilOrgC	0.333564	ncRNA_intronic	ENSGALG00000053027
1	chr5_27216115	-0.0361477	0.0581166	-0.284443	-0.254072	0.278807	-0.39341	-0.0128507	SoilOrgC	0.39341	intronic	SIPA1L1
1	chr5_56550365	0.0358553	-0.13858	0.0483226	0.322451	-0.1004	0.343482	-0.0434199	SoilOrgC	0.343482	intergenic	GCH1
1	chr6_25343111	-0.0359164	0.0558186	-0.208554	-0.242191	0.197865	-0.349028	-0.0132054	SoilOrgC	0.349028	ncRNA_intronic	ENSGALG00000050593
1	chr6_32208532	-0.0386647	0.209885	-0.14819	-0.303791	0.169397	-0.287344	0.0907383	precWQ	0.303791	intergenic	PLEKHA1
1	chr6_33287971	-0.0407101	0.208082	-0.123906	-0.263702	0.129417	-0.351039	-0.000215108	SoilOrgC	0.351039	intergenic	gga-mir-1726
1	chr6_33304554	-0.0353968	0.104486	-0.0894144	-0.19112	0.154452	-0.335564	0.0313736	SoilOrgC	0.335564	intergenic	gga-mir-1726
1	chr6_34217681	-0.0445559	0.181113	-0.140492	-0.303733	0.124882	-0.364485	0.0340049	SoilOrgC	0.364485	ncRNA_intronic	ENSGALG00000050034
1	chr6_34225469	0.0378944	-0.146099	0.275867	0.220474	-0.231459	0.383392	0.0195783	SoilOrgC	0.383392	intronic	CLRN3
1	chr7_9176377	-0.0353815	0.0799798	-0.216026	-0.101896	0.255885	-0.304505	-0.00925287	SoilOrgC	0.304505	ncRNA_intronic	ENSGALG00000052239
1	chr7_31701103	-0.035649	0.144342	-0.298048	-0.172874	0.223996	-0.393551	-0.118995	SoilOrgC	0.393551	intronic	ENSGALG00000012382
1	chr7_31809160	-0.0384055	0.129907	-0.154349	-0.20275	0.162872	-0.354626	-0.020615	SoilOrgC	0.354626	intergenic	ENSGALG00000053722
1	chr7_33312018	-0.0391757	0.0548728	-0.321217	-0.062173	0.370002	-0.477427	-0.122292	SoilOrgC	0.477427	intronic	ZEB2
1	chr7_34388567	-0.0384427	-0.037323	-0.268438	-0.161762	0.379635	-0.47064	0.00876258	SoilOrgC	0.47064	ncRNA_intronic	ENSGALG00000053295
1	chr7_34391297	-0.0412463	0.176657	-0.307828	-0.30087	0.224942	-0.435731	-0.0871861	SoilOrgC	0.435731	ncRNA_intronic	ENSGALG00000053295
1	chr7_34393633	-0.0368997	-0.0254223	-0.248201	-0.166262	0.329374	-0.485271	-0.0216719	SoilOrgC	0.485271	ncRNA_intronic	ENSGALG00000053295
1	chr7_34778094	0.035439	-0.00457364	0.373034	0.214043	-0.401667	0.463798	0.0196092	SoilOrgC	0.463798	intronic	KIF5C
1	chr7_34780070	0.035206	0.00438457	0.249223	0.200605	-0.355528	0.377709	-0.084003	SoilOrgC	0.377709	intronic	KIF5C
1	chr7_34782161	0.0427659	-0.015797	0.205244	0.181346	-0.330234	0.437005	-0.119205	SoilOrgC	0.437005	intronic	KIF5C
1	chr7_34788668	-0.0390927	0.0841812	-0.3436	-0.240761	0.380039	-0.522059	-0.0390326	SoilOrgC	0.522059	intronic	KIF5C
1	chr7_34800723	-0.044047	0.0950807	-0.267249	-0.226838	0.349782	-0.50392	-0.0206714	SoilOrgC	0.50392	intronic	KIF5C
1	chr7_34812255	0.0372081	-0.0687989	0.141166	0.0265599	-0.241373	0.330921	0.0762742	SoilOrgC	0.330921	intronic	KIF5C
1	chr7_34815371	-0.0407808	0.112419	-0.225189	-0.196812	0.267579	-0.472098	-0.0808002	SoilOrgC	0.472098	intronic	KIF5C
1	chr7_34824398	0.0483999	-0.0765298	0.196521	0.14514	-0.335429	0.49129	-0.00257698	SoilOrgC	0.49129	intronic	KIF5C
1	chr7_34948717	-0.036291	0.0327966	-0.190159	-0.104325	0.256451	-0.366926	-0.0778974	SoilOrgC	0.366926	intergenic	ENSGALG00000051893
1	chr7_35124493	-0.036227	0.148657	-0.307197	-0.207192	0.242919	-0.317024	-0.0810773	SoilOrgC	0.317024	intergenic	TNFAIP6
1	chr7_35357016	-0.0355355	0.0750311	-0.359452	-0.137504	0.361744	-0.363225	-0.123138	SoilOrgC	0.363225	intronic	ENSGALG00000035466
1	chr8_4454555	-0.035311	-0.0131602	-0.16217	-0.180712	0.24071	-0.349285	0.0305727	SoilOrgC	0.349285	intronic	MTA1
1	chr8_6198062	0.0350518	-0.105416	0.302587	0.197719	-0.249656	0.382294	0.0661619	SoilOrgC	0.382294	intronic	STX10
1	chr8_7359341	-0.0373625	0.0665851	-0.257617	-0.326846	0.255668	-0.299281	0.165901	precWQ	0.326846	intronic	COP1
1	chr8_7489597	-0.0449028	0.135959	-0.271281	-0.135016	0.256788	-0.418717	-0.092099	SoilOrgC	0.418717	intergenic	ENSGALG00000048042
1	chr8_7493076	-0.0392271	0.0289291	-0.313108	-0.0882975	0.354095	-0.329116	-0.0747701	precDQ	0.354095	UTR3	ENSGALG00000048042
1	chr8_8171182	0.0393038	-0.171464	0.194542	0.179486	-0.194187	0.360354	0.0787189	SoilOrgC	0.360354	intergenic	TSEN15
1	chr8_16768038	-0.045349	0.202071	-0.234407	-0.296852	0.224148	-0.390643	-0.0172266	SoilOrgC	0.390643	intronic	MCOLN3
1	chr8_16880480	-0.0398208	0.220743	-0.274773	-0.276706	0.213019	-0.378771	-0.0226081	SoilOrgC	0.378771	exonic; synonymous	VTG2
1	chr8_22053657	-0.0361986	0.168325	-0.163409	-0.172555	0.201644	-0.340892	0.0310567	SoilOrgC	0.340892	intergenic	DMBX1
1	chr8_22059178	-0.0410433	0.193901	-0.164727	-0.13437	0.172515	-0.361447	-0.0800117	SoilOrgC	0.361447	intergenic	ENSGALG00000054959
1	chr8_24133871	-0.0399877	0.0664259	-0.157598	-0.196113	0.275713	-0.345416	0.0724621	SoilOrgC	0.345416	intergenic	ENSGALG00000048909
1	chr8_27099294	-0.0376921	0.27091	-0.158593	-0.341892	0.0244236	-0.220256	-6.08461e-05	precWQ	0.341892	intergenic	ENSGALG00000050671
1	chr8_27386762	-0.0356824	0.192918	-0.206418	-0.255668	0.162015	-0.345885	0.00907139	SoilOrgC	0.345885	intergenic	ENSGALG00000054427
1	chr8_27387228	-0.0365633	0.188413	-0.39016	-0.282719	0.288137	-0.401503	0.00133236	SoilOrgC	0.401503	intergenic	ENSGALG00000054427
1	chr9_3061771	0.0376538	-0.140795	0.208478	0.245971	-0.251549	0.357253	-0.0724474	SoilOrgC	0.357253	intergenic	GPC1
1	chr9_3091419	-0.0395048	0.0996375	-0.289584	-0.276623	0.312234	-0.341557	0.1342	SoilOrgC	0.341557	intergenic	ENSGALG00000051486
1	chr9_4764067	0.0392517	-0.166336	0.100779	0.125068	-0.132528	0.307514	0.119675	SoilOrgC	0.307514	intronic	SRPRB
1	chr9_5405891	-0.0357152	0.138421	-0.284979	-0.225604	0.247646	-0.413224	-0.037722	SoilOrgC	0.413224	ncRNA_intronic	ENSGALG00000050118
1	chr9_13002866	-0.0393866	0.209401	-0.302545	-0.289199	0.210369	-0.38909	-0.0126199	SoilOrgC	0.38909	intronic	ATP13A3
1	chr9_19544874	-0.0366747	0.191643	-0.172408	-0.293306	0.0901973	-0.301209	-0.0244937	SoilOrgC	0.301209	intronic	FNDC3B
1	chr9_19559351	-0.0387304	0.18479	-0.217636	-0.198395	0.179699	-0.321244	-0.0389722	SoilOrgC	0.321244	intronic	FNDC3B
1	chr9_19583653	-0.041019	0.257279	-0.0927348	-0.322669	0.031313	-0.317905	0.0039868	precWQ	0.322669	intronic	FNDC3B
1	chr9_21184022	0.0353928	-0.219615	-0.0157322	0.316577	0.03312	0.257453	-0.0510231	precWQ	0.316577	intergenic	BCHE
1	chr9_21189932	0.0370274	-0.139826	-0.0110828	0.251883	-0.0629956	0.31991	-0.100223	SoilOrgC	0.31991	intergenic	ENSGALG00000053177
1	chr10_13635900	-0.0365718	0.187278	-0.246137	-0.40521	0.188822	-0.328047	0.163458	precWQ	0.40521	intergenic	MRPL46
1	chr10_17871579	-0.0353642	-0.0120403	-0.230674	-0.0686514	0.319101	-0.283499	-0.014158	precDQ	0.319101	intergenic	ALDH1A3
1	chr10_18271249	-0.0416267	0.212156	-0.175232	-0.323317	0.101491	-0.381554	-0.0350784	SoilOrgC	0.381554	intergenic	IGDCC3
1	chr10_19350596	0.038436	-0.177457	0.288849	0.144571	-0.264152	0.345005	0.0887421	SoilOrgC	0.345005	intronic	IQCH
1	chr10_19607841	-0.035991	0.201313	-0.0288872	-0.127309	0.0654552	-0.355086	-0.00773557	SoilOrgC	0.355086	intronic	ITGA11
1	chr10_19610334	-0.0434867	0.276255	-0.390307	-0.337163	0.210063	-0.424828	-0.13095	SoilOrgC	0.424828	intronic	ITGA11
1	chr10_19787425	-0.0415708	0.249701	-0.241816	-0.288162	0.178362	-0.402436	-0.0235694	SoilOrgC	0.402436	intronic	KIF23
1	chr10_19801266	0.0362946	-0.275778	0.31174	0.253032	-0.189783	0.416612	0.0858012	SoilOrgC	0.416612	intergenic	KIF23
1	chr11_8644797	-0.0397265	0.16209	-0.291834	-0.161432	0.223159	-0.389892	-0.0683605	SoilOrgC	0.389892	intergenic	ZNF536
1	chr11_8668007	-0.0394978	0.180247	-0.237692	-0.241263	0.191637	-0.389277	0.0416577	SoilOrgC	0.389277	intergenic	ZNF536
1	chr11_11686938	0.0357447	-0.185655	0.222507	0.243339	-0.194927	0.316891	0.0258443	SoilOrgC	0.316891	ncRNA_intronic	ENSGALG00000051793
1	chr11_12204778	0.0396999	-0.187439	0.283698	0.307306	-0.209964	0.34776	0.0269964	SoilOrgC	0.34776	intergenic	CDH11
1	chr11_12254318	-0.0404677	0.191551	-0.217223	-0.243908	0.179857	-0.309986	0.0153785	SoilOrgC	0.309986	intergenic	CDH11
1	chr11_16621901	-0.0371015	0.0953239	-0.186473	-0.180915	0.16981	-0.320353	-0.115562	SoilOrgC	0.320353	intergenic	ENSGALG00000054832
1	chr12_8470010	-0.0357682	0.201919	-0.0019168	-0.314063	-0.0125462	-0.283237	0.0792981	precWQ	0.314063	intronic	ERC2
1	chr12_9459788	-0.0352909	-0.00620395	-0.0606719	-0.347524	0.188395	-0.352859	0.152153	SoilOrgC	0.352859	intronic	UQCRC1
1	chr12_9482169	0.0375324	-0.0917333	0.323552	0.1724	-0.350469	0.356854	0.00729113	SoilOrgC	0.356854	intergenic	UQCRC1
1	chr12_17664047	-0.039416	0.229815	-0.350207	-0.32986	0.256469	-0.375548	0.0213884	SoilOrgC	0.375548	intronic	CHL1
1	chr12_18108027	-0.0353868	0.0902507	-0.300332	-0.188583	0.31446	-0.310382	0.0346069	precDQ	0.31446	ncRNA_intronic	ENSGALG00000046751
1	chr13_13644287	-0.0409192	0.148246	-0.33366	-0.217833	0.318705	-0.517614	-0.0568205	SoilOrgC	0.517614	intergenic	SPARC
1	chr13_16260328	0.0366635	0.0366635	0.137689	0.0708529	-0.237601	0.331661	-0.0379695	SoilOrgC	0.331661	intergenic	ENSGALG00000039105
1	chr13_17231911	-0.0367681	0.0504181	-0.113376	-0.180186	0.245481	-0.334367	0.0330282	SoilOrgC	0.334367	intronic	ENSGALG00000029896
1	chr14_4758137	-0.0356012	0.0874926	-0.239565	-0.201869	0.26816	-0.364943	0.0318936	SoilOrgC	0.364943	intronic	ARPC1A
1	chr14_6201610	0.037494	-0.205729	0.0638619	0.232626	-0.0836066	0.362507	0.013148	SoilOrgC	0.362507	intronic	ENSGALG00000044187
1	chr15_6080959	-0.0372232	0.0447376	-0.173903	-0.16666	0.217623	-0.367506	0.00657275	SoilOrgC	0.367506	downstream	gga-mir-1764
1	chr15_10030262	0.0361027	-0.163884	0.298115	0.276207	-0.207698	0.424497	0.0448554	SoilOrgC	0.424497	intergenic	ENSGALG00000048256
1	chr15_10037728	0.0390778	-0.16171	0.479718	0.259927	-0.37876	0.520682	0.116205	SoilOrgC	0.520682	intergenic	ENSGALG00000048256
1	chr17_3435838	-0.0364835	0.0772537	-0.200081	-0.194436	0.282518	-0.420184	-0.00636456	SoilOrgC	0.420184	intronic	PAPPA
1	chr17_4243280	-0.0363109	0.132091	-0.298819	-0.238722	0.277376	-0.406877	-0.104454	SoilOrgC	0.406877	ncRNA_intronic	ENSGALG00000050572
1	chr17_5442629	-0.0355263	0.0918238	-0.165807	-0.193797	0.186317	-0.304493	3.62059e-05	SoilOrgC	0.304493	intronic	DNM1
1	chr17_6527928	-0.0383293	0.257923	-0.0750827	-0.301676	0.0097435	-0.280388	0.0839842	precWQ	0.301676	intronic	POMT1
1	chr18_1697604	-0.0404273	0.223731	0.063494	-0.258226	0.0143872	-0.362221	0.0282668	SoilOrgC	0.362221	intergenic	NDEL1
1	chr18_3030710	-0.0370347	0.108061	-0.231681	-0.288792	0.243257	-0.30623	-0.000557155	SoilOrgC	0.30623	intergenic	ENSGALG00000050557
1	chr18_3802055	0.0408954	-0.218243	-0.0543788	0.383064	0.0459241	0.217689	-0.071683	precWQ	0.383064	intronic	SEPT9
1	chr18_4040322	-0.0357972	-0.0201029	-0.234242	-0.0404472	0.335186	-0.368141	-0.0486226	SoilOrgC	0.368141	intronic	TNRC6C
1	chr18_7072626	-0.0371111	0.141605	-0.362339	-0.137549	0.309831	-0.260619	0.0593661	precSeasonality	0.362339	intronic	ENSGALG00000026816
1	chr18_7635077	-0.0462883	0.18598	-0.106258	-0.250229	0.146407	-0.365012	0.0340235	SoilOrgC	0.365012	downstream	AXIN2
1	chr18_8703483	-0.0365165	0.0437888	0.127376	-0.341598	-0.0270975	-0.227935	0.194681	precWQ	0.341598	ncRNA_intronic	ENSGALG00000029865
1	chr19_5054110	-0.0383624	0.162336	-0.197411	-0.174891	0.170676	-0.320467	-0.0657301	SoilOrgC	0.320467	intronic	CHCHD2
1	chr19_7360154	-0.0397701	-0.000802113	-0.306676	-0.0326838	0.418319	-0.261274	-0.0339031	precDQ	0.418319	intronic	GDPD1
1	chr20_4749805	-0.0387763	0.119604	-0.222811	-0.27676	0.180838	-0.393504	-0.0436689	SoilOrgC	0.393504	intergenic	MAFB
1	chr20_4834422	-0.0397462	0.177807	-0.245876	-0.132807	0.215982	-0.404224	-0.162566	SoilOrgC	0.404224	downstream	ENSGALG00000054932
1	chr20_10566825	-0.0402127	0.121837	-0.0734721	-0.216705	0.0921207	-0.315785	0.0667688	SoilOrgC	0.315785	upstream	ZNF335
1	chr21_4571390	-0.0369007	0.139091	-0.165629	-0.157834	0.220728	-0.363068	-0.0314188	SoilOrgC	0.363068	intronic	ENSGALG00000029831
1	chr23_2701416	0.0405492	-0.221157	0.296988	0.223829	-0.200576	0.362833	0.0761773	SoilOrgC	0.362833	upstream	NCMAP
1	chr23_3009572	-0.0399934	0.229094	-0.271926	-0.344061	0.138004	-0.31872	0.0312689	precWQ	0.344061	ncRNA_intronic	ENSGALG00000049526
1	chr23_3035596	-0.0354654	0.166069	-0.318896	-0.210264	0.258557	-0.364636	-0.111542	SoilOrgC	0.364636	ncRNA_intronic	ENSGALG00000049526
1	chr23_4281319	-0.0396369	0.207394	-0.193083	-0.296599	0.123045	-0.307362	0.0506314	SoilOrgC	0.307362	UTR5	COL8A2
1	chr24_772364	-0.038362	0.208846	-0.157013	-0.200286	0.125409	-0.441232	0.000453436	SoilOrgC	0.441232	ncRNA_intronic	ENSGALG00000052236
1	chr24_773894	-0.0419735	0.088434	-0.251458	-0.264188	0.259971	-0.442245	0.00661705	SoilOrgC	0.442245	downstream	ENSGALG00000052236
1	chr24_4053231	0.0352687	-0.0504477	0.241449	0.106404	-0.266642	0.333748	0.00999143	SoilOrgC	0.333748	intergenic	NECTIN1
1	chr25_1849754	-0.0371096	0.17516	-0.17096	-0.186519	0.137982	-0.335965	-0.030058	SoilOrgC	0.335965	intergenic	SF3B4
1	chr25_2525881	-0.0381721	0.253298	-0.301245	-0.282213	0.166664	-0.401511	-0.139832	SoilOrgC	0.401511	intronic	ETV3
1	chr28_488938	-0.0363982	0.0801539	-0.247431	-0.161941	0.193264	-0.339425	-0.129644	SoilOrgC	0.339425	downstream	FBN3
2	chr1_3516486	0.0355295	0.333386	0.122837	-0.136434	-0.287472	-0.0283374	-0.102365	minTemp	0.333386	intergenic	ENSGALG00000052521
2	chr1_38203478	-0.0349431	-0.198836	-0.103539	0.319641	0.245141	0.0424838	-0.0457381	precWQ	0.319641	intergenic	ENSGALG00000047282
2	chr1_40560346	-0.03352	-0.202489	-0.0215392	0.457024	0.112087	0.280493	-0.0749869	precWQ	0.457024	intronic	PPFIA2
2	chr1_40572880	-0.0417204	-0.260806	-0.085294	0.394092	0.205907	0.164544	0.0109757	precWQ	0.394092	intergenic	PPFIA2
2	chr1_81277975	-0.0347828	-0.220645	-0.252365	0.0611307	0.33918	0.0121782	0.0664509	precDQ	0.33918	intronic	CASQ2
2	chr1_93711716	-0.0332762	-0.236561	0.140604	0.0708293	0.0699025	0.188263	0.308009	LandUse	0.308009	intronic	POGLUT1
2	chr1_118410101	-0.0369617	-0.0500072	-0.307777	-0.0410002	0.322584	-0.169737	0.0861697	precDQ	0.322584	intergenic	ENSGALG00000054669
2	chr1_118417076	-0.0352947	-0.0267847	-0.29157	-0.0353763	0.305457	-0.169847	0.0874224	precDQ	0.305457	intergenic	ENSGALG00000054669
2	chr1_118431150	-0.0352947	-0.0267847	-0.29157	-0.0353763	0.305457	-0.169847	0.0874224	precDQ	0.305457	intergenic	ENSGALG00000054669
2	chr1_118442027	-0.0352947	-0.0267847	-0.29157	-0.0353763	0.305457	-0.169847	0.0874224	precDQ	0.305457	ncRNA_intronic	ENSGALG00000054669
2	chr1_132671412	-0.0402339	-0.190747	-0.0330248	0.334337	0.232532	0.129566	-0.0346422	precWQ	0.334337	intronic	GABRB3
2	chr1_132953669	0.0324464	0.31218	0.00727229	-0.236878	-0.170438	-0.153602	-0.140234	minTemp	0.31218	intergenic	ENSGALG00000047084
2	chr1_133021477	-0.0381096	-0.23428	-0.0409134	0.315502	0.199294	0.122356	0.127263	precWQ	0.315502	intronic	ATP10A
2	chr1_142721940	0.0332158	0.0152995	0.0932609	-0.0192414	-0.302436	0.154122	-0.107506	precDQ	0.302436	intergenic	ENSGALG00000049532
2	chr1_149358659	-0.0330028	-0.23729	0.111039	0.360562	0.205001	0.100626	0.0870207	precWQ	0.360562	ncRNA_intronic	ENSGALG00000053843
2	chr1_149407037	-0.0338441	-0.361118	0.20618	0.466812	0.134329	0.205261	0.0504969	precWQ	0.466812	intronic	GPC5
2	chr1_159102823	0.0335629	0.144373	-0.159566	-0.0943243	-0.116675	-0.0736939	-0.304985	LandUse	0.304985	intronic	KLHL1
2	chr1_186211898	-0.0372531	-0.306281	-0.0897662	0.201166	0.247957	-0.035195	0.0148972	minTemp	0.306281	intergenic	ENSGALG00000051592
2	chr1_197483358	-0.0339226	-0.10896	-0.201438	0.101417	0.370694	-0.131837	0.0506757	precDQ	0.370694	intergenic	gga-mir-1600
2	chr2_2319381	-0.0390162	-0.14395	-0.240768	-0.0300846	0.314988	-0.0537426	0.228953	precDQ	0.314988	ncRNA_intronic	ENSGALG00000032534
2	chr2_4340854	-0.0333502	-0.30219	0.0506854	0.249984	0.112181	0.225787	0.188951	minTemp	0.30219	intronic	ENSGALG00000005657
2	chr2_6217198	0.0337831	0.331997	0.01675	-0.121153	-0.181278	-0.0975637	-0.198476	minTemp	0.331997	intronic	XYLB
2	chr2_7014078	-0.0373908	-0.116106	-0.239276	0.105783	0.412881	-0.202192	0.00364643	precDQ	0.412881	ncRNA_intronic	ENSGALG00000052510
2	chr2_12747413	0.0334069	0.283911	0.0080596	-0.305089	-0.240634	-0.0260899	0.0108646	precWQ	0.305089	intergenic	ENSGALG00000051249
2	chr2_14079356	0.0329673	0.132085	-0.0133141	0.149871	-0.20868	0.033911	-0.401964	LandUse	0.401964	intronic	ITGB1
2	chr2_44299370	-0.0327591	-0.0925829	-0.255029	0.0971691	0.337479	-0.172217	0.0358645	precDQ	0.337479	intronic	RPSAP58
2	chr2_145908341	0.0343465	0.0803492	0.150091	0.0623432	-0.204616	-0.020873	-0.304043	LandUse	0.304043	ncRNA_intronic	ENSGALG00000051168
2	chr3_15480484	-0.0373418	-0.209158	-0.122491	0.0540225	0.313541	0.0138765	0.123596	precDQ	0.313541	intronic	SEC23A
2	chr3_15485268	-0.0344269	-0.175272	-0.132071	0.0704844	0.311782	-0.0104024	0.1411	precDQ	0.311782	exonic; synonymous	SEC23A
2	chr3_15666120	0.0336419	0.301601	-0.191563	-0.194274	-0.0318391	-0.211244	-0.201865	minTemp	0.301601	intergenic	DSTN
2	chr3_17832838	-0.0344858	-0.313394	-0.0714537	0.143543	0.202804	0.119435	0.130285	minTemp	0.313394	intronic	CAPN8
2	chr3_17835711	-0.0344197	-0.276089	-0.249954	0.0519798	0.34481	0.0739534	0.127788	precDQ	0.34481	intergenic	CAPN8
2	chr3_17852133	-0.0346644	-0.125808	-0.138083	0.266328	0.334264	0.0281023	0.0749177	precDQ	0.334264	intergenic	SUSD4
2	chr3_71179393	-0.0345822	-0.356196	-0.0544312	0.0368728	0.181876	0.217244	0.188493	minTemp	0.356196	intergenic	ENSGALG00000053011
2	chr3_77819345	-0.0326979	-0.190347	0.027029	0.368201	0.117715	0.201191	0.0507195	precWQ	0.368201	intronic	ME1
2	chr3_87500084	-0.0335801	-0.0605334	-0.388075	-0.0149192	0.407818	-0.204258	0.0834644	precDQ	0.407818	intronic	HMGCLL1
2	chr3_105787237	-0.0338867	-0.170136	-0.0613679	0.310935	0.18339	0.106379	-0.043528	precWQ	0.310935	intronic	ELP3
2	chr4_1108625	-0.0340008	-0.199845	-0.0327221	-0.102762	0.145904	0.0240985	0.349515	LandUse	0.349515	intronic	FAM155B
2	chr4_3913327	-0.033854	-0.163216	-0.0528342	0.311178	0.189951	0.0740056	-0.0273607	precWQ	0.311178	intronic	GPC3
2	chr4_16593158	0.0348691	0.308889	0.0475153	-0.0940142	-0.225411	-0.0804365	-0.147298	minTemp	0.308889	intergenic	ENSGALG00000047669
2	chr4_56718752	-0.0329779	-0.219509	-0.104624	0.080965	0.0958006	0.322017	0.218362	SoilOrgC	0.322017	intergenic	ANK2
2	chr4_66187638	0.0389292	0.313578	0.0836227	-0.110378	-0.310831	-0.0236288	-0.124388	minTemp	0.313578	intronic	DCUN1D4
2	chr4_66233528	-0.0337759	-0.351835	0.077479	0.133902	0.137503	0.133595	0.194126	minTemp	0.351835	intronic	CWH43
2	chr4_66234595	-0.0374721	-0.316143	-0.0371374	0.0907388	0.237763	0.0299034	0.215503	minTemp	0.316143	intronic	CWH43
2	chr4_77126053	-0.0332623	-0.237825	-0.106558	0.300135	0.219808	0.0735515	-0.091409	precWQ	0.300135	ncRNA_intronic	ENSGALG00000038561
2	chr4_80146247	-0.0393236	-0.170608	0.0350106	0.313527	0.190953	0.0707167	0.0488282	precWQ	0.313527	intronic	SORCS2
2	chr4_80160101	-0.0407663	-0.194128	0.0177873	0.351533	0.182568	0.129121	-0.00179641	precWQ	0.351533	intronic	SORCS2
2	chr4_88536330	0.0336416	0.30522	0.0230542	-0.278976	-0.234179	-0.077623	-0.00762205	minTemp	0.30522	UTR3	MAVS
2	chr5_23416857	-0.0341428	-0.0688849	-0.16849	0.118273	0.307355	0.0145669	0.0411993	precDQ	0.307355	UTR5	PACSIN3
2	chr5_55756030	-0.0336435	-0.16368	-0.196789	0.0965022	0.312343	-0.0390976	0.0431382	precDQ	0.312343	intergenic	AP5M1
2	chr6_23361495	-0.0374972	-0.316935	-0.0754262	0.172435	0.210641	0.115622	0.161247	minTemp	0.316935	ncRNA_intronic	ENSGALG00000042871
2	chr6_33887975	-0.0417628	-0.15688	-0.212962	0.0793836	0.382397	-0.179076	0.0679445	precDQ	0.382397	intronic	DOCK1
2	chr7_16151008	-0.0339298	-0.207731	-0.0470704	0.358173	0.175921	0.197086	-0.0160096	precWQ	0.358173	intergenic	ENSGALG00000048012
2	chr7_17632524	0.035027	0.21238	0.230282	-0.151707	-0.3034	-0.040137	-0.0754167	precDQ	0.3034	intergenic	ENSGALG00000054168
2	chr7_17753033	-0.0340251	-0.307926	-0.0845658	0.28283	0.215906	0.197616	0.059248	minTemp	0.307926	intronic	ITGA6
2	chr7_17795327	-0.0340734	-0.299523	-0.102744	0.307343	0.230068	0.179378	0.051862	precWQ	0.307343	ncRNA_intronic	ENSGALG00000050674
2	chr7_17888675	0.0345369	0.209073	0.162113	-0.185818	-0.300341	-0.0644842	-0.110688	precDQ	0.300341	intronic	SLC25A12
2	chr7_19381219	-0.033032	-0.235161	0.116867	0.0790385	0.132551	0.194139	0.359607	LandUse	0.359607	ncRNA_intronic	ENSGALG00000052591
2	chr7_19480598	0.0347263	0.265911	-0.180804	-0.160884	-0.120979	-0.217596	-0.314528	LandUse	0.314528	intergenic	SCN9A
2	chr7_22334401	-0.0344748	-0.260836	0.0660353	0.0814227	0.168123	0.173746	0.342111	LandUse	0.342111	intronic	CFAP65
2	chr7_28017428	-0.0344562	-0.307708	-0.0087109	0.294869	0.175003	0.249305	0.0737208	minTemp	0.307708	intergenic	ENSGALG00000045127
2	chr9_3486876	-0.0373197	-0.157997	-0.161348	0.212763	0.31727	0.030915	0.0357292	precDQ	0.31727	intronic	ENSGALG00000006724
2	chr9_18074457	-0.0343966	-0.119454	-0.169752	0.0620922	0.308624	-0.0409849	0.0317133	precDQ	0.308624	intronic	TBL1XR1
2	chr9_22836332	0.0353437	0.150987	0.0923034	-0.183612	-0.301678	-0.0119706	-0.0537233	precDQ	0.301678	intronic	ENSGALG00000020626
2	chr12_2622325	-0.0344252	-0.27453	-0.174135	0.111679	0.330985	-0.0565441	0.035092	precDQ	0.330985	intronic	DOCK3
2	chr12_5389050	-0.0350939	-0.322107	-0.0911326	0.335723	0.26508	0.0855406	-0.00370673	precWQ	0.335723	intronic	RAF1
2	chr12_6065013	-0.0342316	-0.283722	0.0715856	0.38277	0.199024	0.187765	0.0459965	precWQ	0.38277	intronic	NUP210
2	chr12_6478074	0.0331631	0.283987	-0.108455	-0.385294	-0.170199	-0.164767	-0.0140833	precWQ	0.385294	intergenic	WNT7A
2	chr12_11776902	-0.0393726	-0.218449	-0.177378	0.210046	0.301776	0.0231749	0.0462567	precDQ	0.301776	intergenic	SETD5
2	chr12_14040986	-0.033737	-0.316336	0.0650815	0.399365	0.115338	0.257426	-0.0186281	precWQ	0.399365	intronic	PRICKLE2
2	chr12_14990318	-0.0381658	-0.211207	-0.0657755	0.211118	0.328574	-0.0788748	0.0327547	precDQ	0.328574	intergenic	KBTBD8
2	chr12_14990983	0.0415689	0.236699	0.0114576	-0.124266	-0.303376	0.0923742	-0.146749	precDQ	0.303376	intergenic	KBTBD8
2	chr13_5424064	0.0342086	0.0413647	0.326799	0.0638262	-0.300568	0.124983	-0.0844274	precSeasonality	0.326799	intronic	SLIT3
2	chr13_15018644	0.0356618	0.275184	0.0317658	-0.351756	-0.25417	-0.158437	-0.0846281	precWQ	0.351756	ncRNA_exonic	ENSGALG00000047020
2	chr13_17948738	0.0325346	0.202665	0.17689	-0.136547	-0.313072	0.0393664	-0.0667876	precDQ	0.313072	intergenic	FGF1
2	chr14_2839546	0.0329147	0.331103	-0.133813	-0.166174	-0.105776	-0.204312	-0.24216	minTemp	0.331103	intergenic	ENSGALG00000051494
2	chr15_7047310	0.0336007	0.188121	0.187677	0.0344575	-0.311892	0.118156	-0.139572	precDQ	0.311892	intronic	UBE3B
2	chr17_6019572	-0.0364695	-0.128705	-0.191124	0.152867	0.321963	-0.00739375	0.0977488	precDQ	0.321963	intronic	USP20
2	chr18_3568792	0.0330693	0.255385	0.141463	-0.080234	-0.305709	-0.0175428	-0.125291	precDQ	0.305709	intergenic	UTS2R5
2	chr18_3814601	-0.032776	-0.308535	0.0175883	0.0967154	0.184511	0.0178259	0.106797	minTemp	0.308535	intronic	SEPT9
2	chr19_4829864	-0.0357743	-0.157056	-0.0653064	0.307635	0.16195	0.150972	0.00660531	precWQ	0.307635	intergenic	ENSGALG00000047147
2	chr19_7458372	-0.0352114	-0.364274	-0.0523351	0.307032	0.2215	0.160839	0.054878	minTemp	0.364274	intronic	VMP1
2	chr19_7644447	0.0324617	0.306578	0.00143321	-0.0968661	-0.196516	-0.138931	-0.221714	minTemp	0.306578	intronic	BRIP1
2	chr24_2391571	-0.0433545	-0.273384	-0.0965161	0.308969	0.237982	0.091469	0.032391	precWQ	0.308969	intronic	OPCML
2	chr26_648733	0.0341554	0.316246	-0.155039	-0.207366	-0.142904	-0.151219	-0.230181	minTemp	0.316246	intronic	NAV1
2	chr27_6367954	0.0423042	0.15791	0.152636	-0.198892	-0.331391	0.0621288	-0.0240878	precDQ	0.331391	intronic	SKAP1
3	chr1_50709349	0.0320576	-0.0844034	0.0501079	0.0573775	-0.128555	0.303285	0.0212988	SoilOrgC	0.303285	intergenic	PDGFB
3	chr1_69391507	-0.0359562	-0.0180713	0.37025	-0.155089	-0.250781	0.00728235	0.181404	precSeasonality	0.37025	ncRNA_intronic	ENSGALG00000052231
3	chr1_123175099	-0.0332092	-0.000104612	0.330435	0.179988	-0.115325	-0.0318071	-0.0115908	precSeasonality	0.330435	intergenic	AP1S2
3	chr1_159530546	0.0321567	0.0522799	-0.0805688	-0.0363978	-0.101945	0.00873913	-0.320327	LandUse	0.320327	intergenic	ENSGALG00000052893
3	chr1_191689302	0.0322124	0.0746323	-0.108427	-0.357775	-0.0192432	0.043417	0.177682	precWQ	0.357775	intronic	PICALM
3	chr2_103900042	-0.0348482	-0.00301042	0.314881	0.0442636	-0.165315	-0.0492932	0.0913429	precSeasonality	0.314881	intergenic	ENSGALG00000046821
3	chr2_116946665	-0.0324201	0.0306846	0.330353	0.0456103	-0.162363	-0.0271489	0.0844534	precSeasonality	0.330353	intronic	EYA1
3	chr2_147727011	-0.0321752	0.00444155	0.34809	0.0177159	-0.210499	0.0546893	0.0633391	precSeasonality	0.34809	intronic	ADGRB1
3	chr4_60277170	-0.0355653	0.0623058	0.377803	-0.233445	-0.18936	-0.110742	0.256953	precSeasonality	0.377803	intergenic	PPP3CA
3	chr5_8415201	-0.0330199	-0.0849157	0.0964439	0.307055	0.00195858	0.0609576	-0.00746379	precWQ	0.307055	intronic	DKK3
3	chr5_38639149	-0.0364312	0.0477372	0.314236	-0.103957	-0.183834	-0.0410506	0.0736416	precSeasonality	0.314236	intronic	TTLL5
3	chr5_54994993	-0.0318203	-0.0509441	0.306773	-0.062945	-0.188202	0.0392059	0.23685	precSeasonality	0.306773	intergenic	JKAMP
3	chr6_3876075	-0.0343515	0.054053	0.335849	-0.00120238	-0.208036	-0.002449	0.0553549	precSeasonality	0.335849	intergenic	ENSGALG00000047138
3	chr6_25081534	-0.0330763	-0.16664	0.330702	0.1604	-0.226461	0.202256	0.149655	precSeasonality	0.330702	intronic	SLK
3	chr6_25311230	-0.0342373	-0.151518	0.306991	0.14646	-0.213809	0.136658	0.0834249	precSeasonality	0.306991	ncRNA_intronic	ENSGALG00000050593
3	chr10_9402417	-0.0334735	-0.119158	0.301608	0.194815	-0.123499	0.0990303	0.0178067	precSeasonality	0.301608	intergenic	MAPK6
3	chr12_1431442	-0.0361627	0.0511326	-0.0296239	-0.0884759	0.173106	-0.364305	0.0508142	SoilOrgC	0.364305	intergenic	ENSGALG00000053727
3	chr13_15738942	-0.0321211	-0.0546063	0.302756	0.0149598	-0.179503	-0.00268924	0.128559	precSeasonality	0.302756	intronic	TRPC7
3	chr13_15775581	-0.0322393	0.00692882	0.375396	-0.0317151	-0.189741	-0.0110054	0.100827	precSeasonality	0.375396	intergenic	TRPC7
3	chr13_15840890	-0.0358353	0.00862978	0.32811	0.0225511	-0.189699	-0.0107331	0.0363115	precSeasonality	0.32811	ncRNA_exonic	ENSGALG00000051233
3	chr13_15865723	-0.0354313	-0.03829	0.369592	0.0298398	-0.142434	0.0328709	0.107696	precSeasonality	0.369592	ncRNA_intronic	ENSGALG00000051233
3	chr13_15867650	-0.0323321	-0.0493366	0.32272	0.0918112	-0.110348	0.00838442	0.0508301	precSeasonality	0.32272	ncRNA_intronic	ENSGALG00000051233
3	chr13_15966757	-0.032671	-0.0463257	0.389639	-0.05757	-0.226598	0.00816579	0.156219	precSeasonality	0.389639	intronic	ENSGALG00000006341
3	chr13_15979670	-0.0340446	-0.0700942	0.315556	0.0110175	-0.178605	0.016956	0.142182	precSeasonality	0.315556	intergenic	ENSGALG00000006341
3	chr20_12056508	-0.0348358	0.0302778	0.34575	-0.140014	-0.162732	-0.117236	0.137909	precSeasonality	0.34575	upstream	ENSGALG00000047937
3	chr26_3499626	0.0330381	0.212234	-0.339984	-0.237769	0.0860455	-0.0837927	-0.0566093	precSeasonality	0.339984	ncRNA_intronic	ENSGALG00000035270
4	chr1_4054408	-0.0294355	0.0364871	0.0425708	0.173629	-0.0942501	-0.00545585	-0.327918	LandUse	0.327918	intergenic	K123
4	chr1_4070686	-0.0299764	0.0521675	0.0477885	0.224588	-0.0344513	-0.0223529	-0.3039	LandUse	0.3039	UTR3	K123
4	chr1_92841402	0.0304786	-0.184479	0.0985657	-0.0657813	0.0248608	0.113277	0.331902	LandUse	0.331902	intronic	ENSGALG00000053194
4	chr1_132488743	-0.0308506	0.126916	0.0592247	0.307536	-0.0893237	0.0561864	-0.326214	LandUse	0.326214	intronic	GABRG3
4	chr1_146510496	-0.0310334	0.169512	0.0422475	-0.113254	0.00146754	-0.319706	-0.131232	SoilOrgC	0.319706	intronic	FARP1
4	chr1_172180249	0.0367789	-0.154889	0.321524	0.045619	-0.202052	0.112819	0.196618	precSeasonality	0.321524	intergenic	ENSGALG00000053763
4	chr1_194559771	-0.0325475	0.239481	0.0022105	0.204649	-0.144903	-0.090352	-0.400972	LandUse	0.400972	upstream	GDPD4
4	chr2_4078345	-0.0301159	0.166744	-0.12702	0.148219	-0.0188692	-0.103798	-0.349946	LandUse	0.349946	upstream;downstream	CATHB1
4	chr2_4146043	-0.034669	0.333206	-0.314186	-0.233401	0.0833832	-0.253178	-0.24886	minTemp	0.333206	intergenic	ENSGALG00000029857
4	chr2_117937265	-0.0307752	0.212683	-0.164431	0.0996893	-0.0225866	-0.0249382	-0.309096	LandUse	0.309096	intronic	STAU2
4	chr2_132074908	-0.0302691	0.133996	0.114987	0.282851	-0.18518	0.0622071	-0.357393	LandUse	0.357393	intronic	RSPO2
4	chr3_43165437	-0.0296012	0.170846	-0.0529419	0.178357	-0.0847068	-0.0489461	-0.394641	LandUse	0.394641	intergenic	ENSGALG00000053782
4	chr3_50886930	0.0296706	-0.250888	0.354113	0.247003	-0.122869	0.274225	0.146844	precSeasonality	0.354113	intergenic	ENSGALG00000049389
4	chr3_101567303	0.0290479	-0.128038	-0.302894	-0.141598	0.217079	-0.0458776	0.194669	precSeasonality	0.302894	intergenic	SDC1
4	chr4_2751431	-0.031575	0.223633	-0.0616955	0.0827687	-0.109424	-0.0309858	-0.334245	LandUse	0.334245	intronic	HTR2C
4	chr4_54462227	-0.0299854	0.053545	-0.067707	0.208186	0.0195824	-0.0558035	-0.314484	LandUse	0.314484	intergenic	ENSGALG00000046979
4	chr5_54587825	-0.0312554	0.13476	0.0511256	0.217959	-0.0407375	0.000651313	-0.313282	LandUse	0.313282	ncRNA_intronic	ENSGALG00000047571
4	chr5_57443884	-0.0293079	-0.0391893	-0.107808	0.30546	0.126465	0.102868	-0.244486	precWQ	0.30546	ncRNA_intronic	ENSGALG00000047216
4	chr6_24226977	0.0308488	-0.077688	0.319784	0.0540312	-0.257381	0.112699	0.110572	precSeasonality	0.319784	intergenic	TRIM8
4	chr7_20194494	-0.0289369	0.143412	0.00104379	0.209964	-0.161077	0.072457	-0.350949	LandUse	0.350949	intronic	GRB14
4	chr12_8843539	-0.0294544	0.0516714	-0.155034	0.179285	0.0833186	-0.134288	-0.310218	LandUse	0.310218	intronic	ARHGEF3
4	chr14_7545302	0.0288038	-0.249456	0.191125	0.0443227	0.0224595	0.151823	0.333856	LandUse	0.333856	intergenic	HS3ST4
4	chr23_2798748	-0.0289229	0.0737061	-0.297255	-0.133272	0.314588	-0.435777	-0.140467	SoilOrgC	0.435777	intronic	EPB41
5	chr1_70116741	-0.0283204	0.184117	-0.23681	-0.267433	0.106906	-0.305541	0.0948646	SoilOrgC	0.305541	intergenic	ENSGALG00000051814
5	chr1_110393378	-0.0288867	0.205588	-0.0871775	-0.318354	0.0726929	-0.272791	0.171467	precWQ	0.318354	intronic	PRDM15
5	chr1_131205301	0.0387355	-0.0960166	-0.0395579	0.145881	-0.00156768	0.0516617	-0.306725	LandUse	0.306725	ncRNA_intronic	ENSGALG00000054219
5	chr2_89936637	-0.0289766	0.125195	-0.241726	-0.046429	0.244359	-0.384935	-0.0368823	SoilOrgC	0.384935	intronic	CARMIL1
5	chr2_146240272	0.0331561	-0.210309	0.161873	0.273941	-0.188226	0.381109	-0.118279	SoilOrgC	0.381109	intergenic	PTP4A3
5	chr3_96339034	0.0311827	-0.00967484	-0.0339509	0.0137865	-0.127236	0.04517	-0.330142	LandUse	0.330142	intergenic	ENSGALG00000050445
5	chr4_2106583	0.0287096	-0.220185	0.216719	0.154146	-0.141112	0.323068	0.00847325	SoilOrgC	0.323068	intronic	TRMT2B
5	chr4_88131234	-0.0294574	0.245069	-0.282077	-0.368242	0.128753	-0.259939	0.154086	precWQ	0.368242	intergenic	ENSGALG00000049982
5	chr5_18623875	0.0299411	0.00645311	0.349962	-0.0512704	-0.20848	0.0308955	-0.0260124	precSeasonality	0.349962	intronic	ENSGALG00000040371
5	chr5_39089465	-0.0305243	0.122307	-0.219496	-0.116795	0.261286	-0.370856	0.0162198	SoilOrgC	0.370856	intronic	ANGEL1
5	chr7_3709657	-0.0300492	0.0544006	-0.159891	-0.101014	0.200675	-0.355731	0.0763766	SoilOrgC	0.355731	intronic	IKZF2
5	chr8_7353242	-0.0286335	0.0241226	0.000267987	-0.202072	0.0674392	-0.0932126	0.314341	LandUse	0.314341	intronic	COP1
5	chr8_28222258	0.0290019	0.0205373	-0.0333691	0.174401	-0.0771351	0.128507	-0.300428	LandUse	0.300428	intronic	PGM1
5	chr19_3934375	-0.0290894	0.105467	-0.226861	-0.143184	0.260668	-0.366739	0.040276	SoilOrgC	0.366739	intergenic	MYL10
5	chr27_6602302	-0.0296596	-0.139679	0.170274	1.70248e-05	0.0195003	0.0845617	0.353493	LandUse	0.353493	intronic	NPEPPS

## Sheet: TableS7B_SNPs-inLD-with_RDAcand
Table S7B: Candidate SNPs from RDA analysis
SNPs in complete LD (r2=1) with RDA outlier SNPs with environmental correlation >=0.3
axis	snp in LD 1.0	rda outlier snps	predictor associated with outlier	correlation	annotation	gene
1	chr1_37321545	chr1_37321465	precWQ	0.306054	intergenic	ENSGALG00000052790
1	chr1_37322553	chr1_37321465	precWQ	0.306054	intergenic	ENSGALG00000052790
1	chr1_37322853	chr1_37321465	precWQ	0.306054	intergenic	ENSGALG00000052790
1	chr1_37949025	chr1_37948378	SoilOrgC	0.32021	ncRNA_intronic	ENSGALG00000039582
1	chr1_52240777	chr1_52240807	SoilOrgC	0.386976	intergenic	ENSGALG00000053879
1	chr1_52241214	chr1_52240807	SoilOrgC	0.386976	intergenic	ENSGALG00000053879
3	chr1_69391524	chr1_69391507	precSeasonality	0.37025	ncRNA_intronic	ENSGALG00000052231
5	chr1_110393395	chr1_110393378	precWQ	0.318354	intronic	PRDM15
1	chr1_112031764	chr1_112031763	SoilOrgC	0.354193	ncRNA_intronic	ENSGALG00000050699
1	chr1_112031863	chr1_112031763	SoilOrgC	0.354193	ncRNA_intronic	ENSGALG00000050699
1	chr1_112031881	chr1_112031763	SoilOrgC	0.354193	ncRNA_intronic	ENSGALG00000050699
1	chr1_118480431	chr1_118479767	SoilOrgC	0.429699	ncRNA_intronic	ENSGALG00000054669
1	chr1_118480451	chr1_118479767	SoilOrgC	0.429699	ncRNA_intronic	ENSGALG00000054669
5	chr1_131205329	chr1_131205301	LandUse	0.306725	ncRNA_intronic	ENSGALG00000054219
5	chr1_131205343	chr1_131205301	LandUse	0.306725	ncRNA_intronic	ENSGALG00000054219
4	chr1_132488861	chr1_132488743	LandUse	0.326214	intronic	GABRG3
4	chr1_132488913	chr1_132488743	LandUse	0.326214	intronic	GABRG3
4	chr1_132488942	chr1_132488743	LandUse	0.326214	intronic	GABRG3
4	chr1_132488966	chr1_132488743	LandUse	0.326214	intronic	GABRG3
4	chr1_132489023	chr1_132488743	LandUse	0.326214	intronic	GABRG3
3	chr1_159530899	chr1_159530546	LandUse	0.320327	intergenic	ENSGALG00000052893
3	chr1_159531070	chr1_159530546	LandUse	0.320327	intergenic	ENSGALG00000052893
1	chr1_171071446	chr1_171071423	SoilOrgC	0.441148	intergenic	ENSGALG00000048894
1	chr1_171071594	chr1_171071423	SoilOrgC	0.441148	intergenic	ENSGALG00000048894
1	chr1_171071645	chr1_171071423	SoilOrgC	0.441148	intergenic	ENSGALG00000048894
1	chr1_171071749	chr1_171071423	SoilOrgC	0.441148	intergenic	ENSGALG00000048894
1	chr1_171071914	chr1_171071423	SoilOrgC	0.441148	intergenic	ENSGALG00000048894
1	chr1_171072047	chr1_171071423	SoilOrgC	0.441148	intergenic	ENSGALG00000048894
2	chr2_7013782	chr2_7014078	precDQ	0.412881	ncRNA_intronic	ENSGALG00000052510
2	chr2_44299435	chr2_44299370	precDQ	0.337479	intronic	RPSAP58
1	chr2_64224643	chr2_64224640	SoilOrgC	0.349959	intergenic	ENSGALG00000035828
4	chr2_132074912	chr2_132074908	LandUse	0.357393	intronic	RSPO2
1	chr2_140414294	chr2_140414293	SoilOrgC	0.322826	intergenic	FAM49B
1	chr2_140414301	chr2_140414293	SoilOrgC	0.322826	intergenic	FAM49B
1	chr2_140414375	chr2_140414293	SoilOrgC	0.322826	intergenic	FAM49B
2	chr2_145908542	chr2_145908341	LandUse	0.304043	ncRNA_intronic	ENSGALG00000051168
1	chr3_6790688	chr3_6790653	SoilOrgC	0.343021	intergenic	ENSGALG00000048650
1	chr3_6790776	chr3_6790653	SoilOrgC	0.343021	intergenic	ENSGALG00000048650
1	chr3_6790789	chr3_6790653	SoilOrgC	0.343021	intergenic	ENSGALG00000048650
1	chr3_6790801	chr3_6790653	SoilOrgC	0.343021	intergenic	ENSGALG00000048650
1	chr3_17433177	chr3_17433137	SoilOrgC	0.326364	intergenic	ENAH
1	chr3_30070367	chr3_30069824	SoilOrgC	0.35048	intronic	MDGA1
4	chr3_43165460	chr3_43165437	LandUse	0.394641	intergenic	ENSGALG00000053782
4	chr3_43165467	chr3_43165437	LandUse	0.394641	intergenic	ENSGALG00000053782
4	chr3_43165803	chr3_43165437	LandUse	0.394641	intergenic	ENSGALG00000053782
4	chr3_43165872	chr3_43165437	LandUse	0.394641	intergenic	ENSGALG00000053782
4	chr3_43165929	chr3_43165437	LandUse	0.394641	intergenic	ENSGALG00000053782
2	chr3_71179567	chr3_71179393	minTemp	0.356196	intergenic	ENSGALG00000053011
2	chr3_71179616	chr3_71179393	minTemp	0.356196	intergenic	ENSGALG00000053011
2	chr3_71179788	chr3_71179393	minTemp	0.356196	intergenic	ENSGALG00000053011
2	chr3_71179841	chr3_71179393	minTemp	0.356196	intergenic	ENSGALG00000053011
2	chr3_71179930	chr3_71179393	minTemp	0.356196	intergenic	ENSGALG00000053011
1	chr3_71611856	chr3_71611669	SoilOrgC	0.379165	intergenic	ENSGALG00000052916
2	chr3_87500190	chr3_87500084	precDQ	0.407818	intronic	HMGCLL1
4	chr4_2751438	chr4_2751431	LandUse	0.334245	intronic	HTR2C
2	chr4_16593187	chr4_16593158	minTemp	0.308889	intergenic	ENSGALG00000047669
2	chr4_16593207	chr4_16593158	minTemp	0.308889	intergenic	ENSGALG00000047669
1	chr4_40477080	chr4_40477040	SoilOrgC	0.313698	intronic	TENM3
1	chr4_40477111	chr4_40477040	SoilOrgC	0.313698	intronic	TENM3
1	chr4_40477127	chr4_40477040	SoilOrgC	0.313698	intronic	TENM3
1	chr4_53154628	chr4_53154618	precWQ	0.340227	ncRNA_intronic	ENSGALG00000039688
1	chr4_53224162	chr4_53224102	precWQ	0.316861	ncRNA_intronic	ENSGALG00000039688
1	chr4_53794014	chr4_53793823	SoilOrgC	0.306989	intronic	KIAA1109
2	chr4_56718772	chr4_56718752	SoilOrgC	0.322017	intergenic	ANK2
2	chr4_77127365	chr4_77126053	precWQ	0.300135	ncRNA_intronic	ENSGALG00000038561
1	chr4_85312717	chr4_85312418	precWQ	0.304473	intergenic	ATOH8
5	chr4_88131351	chr4_88131234	precWQ	0.368242	intergenic	ENSGALG00000049982
2	chr5_23416860	chr5_23416857	precDQ	0.307355	UTR5	PACSIN3
2	chr5_23416912	chr5_23416857	precDQ	0.307355	UTR5	PACSIN3
2	chr5_23416915	chr5_23416857	precDQ	0.307355	UTR5	PACSIN3
2	chr5_23416916	chr5_23416857	precDQ	0.307355	UTR5	PACSIN3
2	chr5_23416923	chr5_23416857	precDQ	0.307355	UTR5	PACSIN3
2	chr5_23416935	chr5_23416857	precDQ	0.307355	UTR5	PACSIN3
2	chr5_23417023	chr5_23416857	precDQ	0.307355	intronic	PACSIN3
2	chr5_23417046	chr5_23416857	precDQ	0.307355	intronic	PACSIN3
1	chr7_9177425	chr7_9176377	SoilOrgC	0.304505	ncRNA_intronic	ENSGALG00000052239
2	chr7_17795375	chr7_17795327	precWQ	0.307343	ncRNA_intronic	ENSGALG00000050674
2	chr7_28017447	chr7_28017428	minTemp	0.307708	intergenic	ENSGALG00000045127
2	chr7_28017684	chr7_28017428	minTemp	0.307708	intergenic	ENSGALG00000045127
1	chr7_34812256	chr7_34812255	SoilOrgC	0.330921	intronic	KIF5C
1	chr7_34812266	chr7_34812255	SoilOrgC	0.330921	intronic	KIF5C
1	chr8_22053674	chr8_22053657	SoilOrgC	0.340892	intergenic	DMBX1
1	chr8_24134019	chr8_24133871	SoilOrgC	0.345416	intergenic	ENSGALG00000048909
1	chr9_3091456	chr9_3091419	SoilOrgC	0.341557	intergenic	ENSGALG00000051486
2	chr9_18074532	chr9_18074457	precDQ	0.308624	intronic	TBL1XR1
1	chr10_18271429	chr10_18271249	SoilOrgC	0.381554	intergenic	IGDCC3
1	chr11_8668008	chr11_8668007	SoilOrgC	0.389277	intergenic	ZNF536
1	chr12_8470527	chr12_8470010	precWQ	0.314063	intronic	ERC2
1	chr12_8470528	chr12_8470010	precWQ	0.314063	intronic	ERC2
3	chr13_15867738	chr13_15867650	precSeasonality	0.32272	ncRNA_intronic	ENSGALG00000051233
1	chr17_3435841	chr17_3435838	SoilOrgC	0.420184	intronic	PAPPA
1	chr18_7635101	chr18_7635077	SoilOrgC	0.365012	downstream	AXIN2
1	chr19_5054535	chr19_5054110	SoilOrgC	0.320467	upstream	CHCHD2
1	chr20_4749816	chr20_4749805	SoilOrgC	0.393504	intergenic	MAFB
1	chr25_1849782	chr25_1849754	SoilOrgC	0.335965	intergenic	SF3B4
2	chr26_648734	chr26_648733	minTemp	0.316246	intronic	NAV1
